# Supplementary material for: Short-term competition and long-term convergence between domestic and global rating agencies: Evidence from China
Source: PLoS One. 2020 May 21;15(5):e0232804. doi: 10.1371/journal.pone.0232804 (PMC7241749; doi:10.1371/journal.pone.0232804)
Supplement: S1 Data — (XLSX) [file pone.0232804.s001.xlsx]

## Sheet: Sheet1
date	rating	rating agency	rating score	Operating profit margin	Return on total assets	EBITDA/total revenue	Current ratio	Quick ratio	Asset-liability ratio	Short term debt ratio	Debt with interest/invested capital	Currency/short term debt	Currency/total debt	GP_CRA	brilliance	Chengxin_Moody	Lianhe_Fitch	Dagong	Chengxin	Jincheng	Lianhe	Pengyuan	The open policy of the rating industry	Industry dummies
2009-05-25	AA	Chengxin	3	9.4734	6.7348	25.6204	0.6161	0.4779	52.4016	56.0266	49.5912	0.164009	0.0810772	0	0	0	0	0	1	0	0	0	0	1
2010-05-14	AA	Chengxin	3	9.4734	6.7348	25.6204	0.6161	0.4779	52.4016	56.0266	49.5912	0.164009	0.0810772	0	0	0	0	0	1	0	0	0	0	1
2011-04-15	AA	Chengxin	3	9.4734	6.7348	25.6204	0.6161	0.4779	52.4016	56.0266	49.5912	0.164009	0.0810772	0	0	0	0	0	1	0	0	0	0	1
2012-05-04	AA+	Chengxin	2	9.4734	6.7348	25.6204	0.6161	0.4779	52.4016	56.0266	49.5912	0.164009	0.0810772	0	0	0	0	0	1	0	0	0	0	1
2013-04-27	AA+	Chengxin	2	9.4734	6.7348	25.6204	0.6161	0.4779	52.4016	56.0266	49.5912	0.164009	0.0810772	0	0	0	0	0	1	0	0	0	0	1
2014-05-19	AA+	Chengxin	2	9.4734	6.7348	25.6204	0.6161	0.4779	52.4016	56.0266	49.5912	0.164009	0.0810772	0	0	0	0	0	1	0	0	0	0	1
2015-05-11	AA+	Chengxin	2	9.4734	6.7348	25.6204	0.6161	0.4779	52.4016	56.0266	49.5912	0.164009	0.0810772	0	0	0	0	0	1	0	0	0	0	1
2016-05-25	AA+	Chengxin	2	9.4734	6.7348	25.6204	0.6161	0.4779	52.4016	56.0266	49.5912	0.164009	0.0810772	0	0	0	0	0	1	0	0	0	0	1
2017-02-20	AA	Chengxin	3	9.4734	6.7348	25.6204	0.6161	0.4779	52.4016	56.0266	49.5912	0.164009	0.0810772	0	0	0	0	0	1	0	0	0	0	1
2017-04-28	AA	Chengxin	3	9.4734	6.7348	25.6204	0.6161	0.4779	52.4016	56.0266	49.5912	0.164009	0.0810772	0	0	0	0	0	1	0	0	0	0	1
2017-10-17	AA-	Chengxin	4	9.4734	6.7348	25.6204	0.6161	0.4779	52.4016	56.0266	49.5912	0.164009	0.0810772	0	0	0	0	0	1	0	0	0	1	1
2018-02-07	A	Chengxin	6	9.4734	6.7348	25.6204	0.6161	0.4779	52.4016	56.0266	49.5912	0.164009	0.0810772	0	0	0	0	0	1	0	0	0	1	1
2018-06-26	A	Chengxin	6	9.4734	6.7348	25.6204	0.6161	0.4779	52.4016	56.0266	49.5912	0.164009	0.0810772	0	0	0	0	0	1	0	0	0	1	1
2010-12-28	AA	Chengxin	3	22.4173	2.686	30.1742	6.1718	3.5659	13.3638	51.3025	11.4303	2.03045	0.954555	0	0	0	0	0	1	0	0	0	0	1
2011-10-26	AA	Chengxin	3	22.4173	2.686	30.1742	6.1718	3.5659	13.3638	51.3025	11.4303	2.03045	0.954555	0	0	0	0	0	1	0	0	0	0	1
2012-03-27	AA	Chengxin	3	22.4173	2.686	30.1742	6.1718	3.5659	13.3638	51.3025	11.4303	2.03045	0.954555	0	0	0	0	0	1	0	0	0	0	1
2013-05-15	AA	Chengxin	3	22.4173	2.686	30.1742	6.1718	3.5659	13.3638	51.3025	11.4303	2.03045	0.954555	0	0	0	0	0	1	0	0	0	0	1
2014-05-08	AA	Chengxin	3	22.4173	2.686	30.1742	6.1718	3.5659	13.3638	51.3025	11.4303	2.03045	0.954555	0	0	0	0	0	1	0	0	0	0	1
2015-05-06	AA	Chengxin	3	22.4173	2.686	30.1742	6.1718	3.5659	13.3638	51.3025	11.4303	2.03045	0.954555	0	0	0	0	0	1	0	0	0	0	1
2016-05-09	AA	Chengxin	3	22.4173	2.686	30.1742	6.1718	3.5659	13.3638	51.3025	11.4303	2.03045	0.954555	0	0	0	0	0	1	0	0	0	0	1
2017-06-12	AA	Chengxin	3	22.4173	2.686	30.1742	6.1718	3.5659	13.3638	51.3025	11.4303	2.03045	0.954555	0	0	0	0	0	1	0	0	0	0	1
2018-05-17	AA	Chengxin	3	22.4173	2.686	30.1742	6.1718	3.5659	13.3638	51.3025	11.4303	2.03045	0.954555	0	0	0	0	0	1	0	0	0	1	1
2010-12-02	AAA	Lianhe_Fitch	1	15.77	13.978	19.9806	1.3285	0.8472	53.0192	96.6042	23.0795	0.507499	0.242716	0	0	0	0	0	0	0	1	0	0	1
2011-03-01	AAA	Lianhe_Fitch	1	15.77	13.978	19.9806	1.3285	0.8472	53.0192	96.6042	23.0795	0.507499	0.242716	0	0	0	0	0	0	0	1	0	0	1
2012-03-30	AAA	Lianhe_Fitch	1	15.77	13.978	19.9806	1.3285	0.8472	53.0192	96.6042	23.0795	0.507499	0.242716	0	0	0	0	0	0	0	1	0	0	1
2013-04-03	AAA	Lianhe_Fitch	1	15.77	13.978	19.9806	1.3285	0.8472	53.0192	96.6042	23.0795	0.507499	0.242716	0	0	0	0	0	0	0	1	0	0	1
2014-05-08	AAA	Lianhe_Fitch	1	15.77	13.978	19.9806	1.3285	0.8472	53.0192	96.6042	23.0795	0.507499	0.242716	0	0	0	0	0	0	0	1	0	0	1
2015-06-18	AAA	Lianhe_Fitch	1	15.77	13.978	19.9806	1.3285	0.8472	53.0192	96.6042	23.0795	0.507499	0.242716	0	0	0	0	0	0	0	1	0	0	1
2016-06-15	AAA	Lianhe_Fitch	1	15.77	13.978	19.9806	1.3285	0.8472	53.0192	96.6042	23.0795	0.507499	0.242716	0	0	0	0	0	0	0	1	0	0	1
2017-06-23	AAA	Lianhe_Fitch	1	15.77	13.978	19.9806	1.3285	0.8472	53.0192	96.6042	23.0795	0.507499	0.242716	0	0	0	0	0	0	0	1	0	0	1
2018-06-07	AAA	Lianhe_Fitch	1	15.77	13.978	19.9806	1.3285	0.8472	53.0192	96.6042	23.0795	0.507499	0.242716	0	0	0	0	0	0	0	1	0	1	1
2011-05-19	AA+	Lianhe_Fitch	2	18.0536	16.2079	31.8529	0.2811	0.2636	74.9235	67.2361	72.504	0.150113	0.10093	0	0	0	0	0	0	0	1	0	0	1
2012-06-28	AA+	Lianhe_Fitch	2	18.0536	16.2079	31.8529	0.2811	0.2636	74.9235	67.2361	72.504	0.150113	0.10093	0	0	0	0	0	0	0	1	0	0	1
2013-06-25	AA+	Lianhe_Fitch	2	18.0536	16.2079	31.8529	0.2811	0.2636	74.9235	67.2361	72.504	0.150113	0.10093	0	0	0	0	0	0	0	1	0	0	1
2014-06-24	AA+	Lianhe_Fitch	2	18.0536	16.2079	31.8529	0.2811	0.2636	74.9235	67.2361	72.504	0.150113	0.10093	0	0	0	0	0	0	0	1	0	0	1
2015-06-26	AA+	Lianhe_Fitch	2	18.0536	16.2079	31.8529	0.2811	0.2636	74.9235	67.2361	72.504	0.150113	0.10093	0	0	0	0	0	0	0	1	0	0	1
2016-06-07	AA+	Lianhe_Fitch	2	18.0536	16.2079	31.8529	0.2811	0.2636	74.9235	67.2361	72.504	0.150113	0.10093	0	0	0	0	0	0	0	1	0	0	1
2017-06-23	AA+	Lianhe_Fitch	2	18.0536	16.2079	31.8529	0.2811	0.2636	74.9235	67.2361	72.504	0.150113	0.10093	0	0	0	0	0	0	0	1	0	0	1
2018-06-12	AA+	Lianhe_Fitch	2	18.0536	16.2079	31.8529	0.2811	0.2636	74.9235	67.2361	72.504	0.150113	0.10093	0	0	0	0	0	0	0	1	0	1	1
2011-06-24	AA+	Pengyuan	2	10.8148	8.8393	17.78	1.228	1.117	42.9427	65.2859	29.5817	0.938304	0.588846	0	0	0	0	0	0	0	0	1	0	1
2012-05-25	AA+	Pengyuan	2	10.8148	8.8393	17.78	1.228	1.117	42.9427	65.2859	29.5817	0.938304	0.588846	0	0	0	0	0	0	0	0	1	0	1
2013-06-26	AA	Pengyuan	3	10.8148	8.8393	17.78	1.228	1.117	42.9427	65.2859	29.5817	0.938304	0.588846	0	0	0	0	0	0	0	0	1	0	1
2014-04-03	AA	Pengyuan	3	10.8148	8.8393	17.78	1.228	1.117	42.9427	65.2859	29.5817	0.938304	0.588846	0	0	0	0	0	0	0	0	1	0	1
2015-05-26	AA	Pengyuan	3	10.8148	8.8393	17.78	1.228	1.117	42.9427	65.2859	29.5817	0.938304	0.588846	0	0	0	0	0	0	0	0	1	0	1
2016-04-18	AA	Pengyuan	3	10.8148	8.8393	17.78	1.228	1.117	42.9427	65.2859	29.5817	0.938304	0.588846	0	0	0	0	0	0	0	0	1	0	1
2017-04-18	AA	Pengyuan	3	10.8148	8.8393	17.78	1.228	1.117	42.9427	65.2859	29.5817	0.938304	0.588846	0	0	0	0	0	0	0	0	1	0	1
2018-03-30	AA	Pengyuan	3	10.8148	8.8393	17.78	1.228	1.117	42.9427	65.2859	29.5817	0.938304	0.588846	0	0	0	0	0	0	0	0	1	1	1
2011-08-09	AA	Pengyuan	3	12.4999	8.4254	14.3209	1.2096	1.1339	58.4527	99.0577	32.0358	0.526808	0.499316	0	0	0	0	0	0	0	0	1	0	1
2012-06-15	AA	Pengyuan	3	12.4999	8.4254	14.3209	1.2096	1.1339	58.4527	99.0577	32.0358	0.526808	0.499316	0	0	0	0	0	0	0	0	1	0	1
2013-06-27	AA	Pengyuan	3	12.4999	8.4254	14.3209	1.2096	1.1339	58.4527	99.0577	32.0358	0.526808	0.499316	0	0	0	0	0	0	0	0	1	0	1
2014-06-24	AA	Pengyuan	3	12.4999	8.4254	14.3209	1.2096	1.1339	58.4527	99.0577	32.0358	0.526808	0.499316	0	0	0	0	0	0	0	0	1	0	1
2015-07-14	AA	Pengyuan	3	12.4999	8.4254	14.3209	1.2096	1.1339	58.4527	99.0577	32.0358	0.526808	0.499316	0	0	0	0	0	0	0	0	1	0	1
2016-06-22	AA	Pengyuan	3	12.4999	8.4254	14.3209	1.2096	1.1339	58.4527	99.0577	32.0358	0.526808	0.499316	0	0	0	0	0	0	0	0	1	0	1
2017-08-25	AA	Pengyuan	3	12.4999	8.4254	14.3209	1.2096	1.1339	58.4527	99.0577	32.0358	0.526808	0.499316	0	0	0	0	0	0	0	0	1	1	1
2018-05-08	BBB	Pengyuan	9	12.4999	8.4254	14.3209	1.2096	1.1339	58.4527	99.0577	32.0358	0.526808	0.499316	0	0	0	0	0	0	0	0	1	1	1
2018-06-06	C	Pengyuan	21	12.4999	8.4254	14.3209	1.2096	1.1339	58.4527	99.0577	32.0358	0.526808	0.499316	0	0	0	0	0	0	0	0	1	1	1
2018-08-24	C	Pengyuan	21	12.4999	8.4254	14.3209	1.2096	1.1339	58.4527	99.0577	32.0358	0.526808	0.499316	0	0	0	0	0	0	0	0	1	1	1
2011-08-11	AA	Lianhe_Fitch	3	12.6615	16.9029	16.1389	2.1057	1.0473	41.1729	100	25.3308	0.615941	0.614327	0	0	0	0	0	0	0	1	0	0	1
2012-05-28	AA	Lianhe_Fitch	3	12.6615	16.9029	16.1389	2.1057	1.0473	41.1729	100	25.3308	0.615941	0.614327	0	0	0	0	0	0	0	1	0	0	1
2013-06-19	AA	Lianhe_Fitch	3	12.6615	16.9029	16.1389	2.1057	1.0473	41.1729	100	25.3308	0.615941	0.614327	0	0	0	0	0	0	0	1	0	0	1
2014-06-17	AA	Lianhe_Fitch	3	12.6615	16.9029	16.1389	2.1057	1.0473	41.1729	100	25.3308	0.615941	0.614327	0	0	0	0	0	0	0	1	0	0	1
2015-05-29	AA	Lianhe_Fitch	3	12.6615	16.9029	16.1389	2.1057	1.0473	41.1729	100	25.3308	0.615941	0.614327	0	0	0	0	0	0	0	1	0	0	1
2016-06-14	AA	Lianhe_Fitch	3	12.6615	16.9029	16.1389	2.1057	1.0473	41.1729	100	25.3308	0.615941	0.614327	0	0	0	0	0	0	0	1	0	0	1
2017-06-14	AA	Lianhe_Fitch	3	12.6615	16.9029	16.1389	2.1057	1.0473	41.1729	100	25.3308	0.615941	0.614327	0	0	0	0	0	0	0	1	0	0	1
2018-06-21	AA	Lianhe_Fitch	3	12.6615	16.9029	16.1389	2.1057	1.0473	41.1729	100	25.3308	0.615941	0.614327	0	0	0	0	0	0	0	1	0	1	1
2011-09-14	AA	Lianhe_Fitch	3	17.0306	10.5401	23.9513	1.9698	1.6736	39.9245	100	28.8764	0.444559	0.305711	0	0	0	0	0	0	0	1	0	0	1
2012-06-08	AA	Lianhe_Fitch	3	17.0306	10.5401	23.9513	1.9698	1.6736	39.9245	100	28.8764	0.444559	0.305711	0	0	0	0	0	0	0	1	0	0	1
2013-05-27	AA	Lianhe_Fitch	3	17.0306	10.5401	23.9513	1.9698	1.6736	39.9245	100	28.8764	0.444559	0.305711	0	0	0	0	0	0	0	1	0	0	1
2014-05-28	AA	Lianhe_Fitch	3	17.0306	10.5401	23.9513	1.9698	1.6736	39.9245	100	28.8764	0.444559	0.305711	0	0	0	0	0	0	0	1	0	0	1
2015-04-28	AA	Lianhe_Fitch	3	17.0306	10.5401	23.9513	1.9698	1.6736	39.9245	100	28.8764	0.444559	0.305711	0	0	0	0	0	0	0	1	0	0	1
2016-05-25	AA	Lianhe_Fitch	3	17.0306	10.5401	23.9513	1.9698	1.6736	39.9245	100	28.8764	0.444559	0.305711	0	0	0	0	0	0	0	1	0	0	1
2017-05-24	AA	Lianhe_Fitch	3	17.0306	10.5401	23.9513	1.9698	1.6736	39.9245	100	28.8764	0.444559	0.305711	0	0	0	0	0	0	0	1	0	0	1
2018-05-23	AA+	Lianhe_Fitch	2	17.0306	10.5401	23.9513	1.9698	1.6736	39.9245	100	28.8764	0.444559	0.305711	0	0	0	0	0	0	0	1	0	1	1
2011-08-08	AA	Pengyuan	3	9.5391	16.2005	12.4836	0.6433	0.4464	66.8141	91.6078	47.1576	0.190184	0.114941	0	0	0	0	0	0	0	0	1	0	1
2012-06-05	AA	Pengyuan	3	9.5391	16.2005	12.4836	0.6433	0.4464	66.8141	91.6078	47.1576	0.190184	0.114941	0	0	0	0	0	0	0	0	1	0	1
2013-06-20	AA	Pengyuan	3	9.5391	16.2005	12.4836	0.6433	0.4464	66.8141	91.6078	47.1576	0.190184	0.114941	0	0	0	0	0	0	0	0	1	0	1
2014-05-23	AA	Pengyuan	3	9.5391	16.2005	12.4836	0.6433	0.4464	66.8141	91.6078	47.1576	0.190184	0.114941	0	0	0	0	0	0	0	0	1	0	1
2015-05-05	AA	Pengyuan	3	9.5391	16.2005	12.4836	0.6433	0.4464	66.8141	91.6078	47.1576	0.190184	0.114941	0	0	0	0	0	0	0	0	1	0	1
2016-03-01	AA	Pengyuan	3	9.5391	16.2005	12.4836	0.6433	0.4464	66.8141	91.6078	47.1576	0.190184	0.114941	0	0	0	0	0	0	0	0	1	0	1
2017-04-24	AA	Pengyuan	3	9.5391	16.2005	12.4836	0.6433	0.4464	66.8141	91.6078	47.1576	0.190184	0.114941	0	0	0	0	0	0	0	0	1	0	1
2018-05-23	AA	Pengyuan	3	9.5391	16.2005	12.4836	0.6433	0.4464	66.8141	91.6078	47.1576	0.190184	0.114941	0	0	0	0	0	0	0	0	1	1	1
2012-02-16	AA+	Dagong	2	9.0045	7.1993	35.2303	0.9124	0.7458	62.1505	48.2693	59.738	0.347245	0.113591	0	0	0	0	1	0	0	0	0	0	1
2013-06-05	AA+	Dagong	2	9.0045	7.1993	35.2303	0.9124	0.7458	62.1505	48.2693	59.738	0.347245	0.113591	0	0	0	0	1	0	0	0	0	0	1
2014-06-13	AA+	Dagong	2	9.0045	7.1993	35.2303	0.9124	0.7458	62.1505	48.2693	59.738	0.347245	0.113591	0	0	0	0	1	0	0	0	0	0	1
2015-06-12	AA+	Dagong	2	9.0045	7.1993	35.2303	0.9124	0.7458	62.1505	48.2693	59.738	0.347245	0.113591	0	0	0	0	1	0	0	0	0	0	1
2016-04-19	AA+	Dagong	2	9.0045	7.1993	35.2303	0.9124	0.7458	62.1505	48.2693	59.738	0.347245	0.113591	0	0	0	0	1	0	0	0	0	0	1
2016-06-07	AA+	Dagong	2	9.0045	7.1993	35.2303	0.9124	0.7458	62.1505	48.2693	59.738	0.347245	0.113591	0	0	0	0	1	0	0	0	0	0	1
2016-10-26	AA+	Dagong	2	9.0045	7.1993	35.2303	0.9124	0.7458	62.1505	48.2693	59.738	0.347245	0.113591	0	0	0	0	1	0	0	0	0	0	1
2016-11-16	AA+	Dagong	2	9.0045	7.1993	35.2303	0.9124	0.7458	62.1505	48.2693	59.738	0.347245	0.113591	0	0	0	0	1	0	0	0	0	0	1
2016-12-23	AA+	Dagong	2	9.0045	7.1993	35.2303	0.9124	0.7458	62.1505	48.2693	59.738	0.347245	0.113591	0	0	0	0	1	0	0	0	0	0	1
2017-05-19	AA+	Dagong	2	9.0045	7.1993	35.2303	0.9124	0.7458	62.1505	48.2693	59.738	0.347245	0.113591	0	0	0	0	1	0	0	0	0	0	1
2018-04-20	AA+	Dagong	2	9.0045	7.1993	35.2303	0.9124	0.7458	62.1505	48.2693	59.738	0.347245	0.113591	0	0	0	0	1	0	0	0	0	1	1
2011-06-24	AA+	Pengyuan	2	10.8148	8.8393	17.78	1.228	1.117	42.9427	65.2859	29.5817	0.938304	0.588846	0	0	0	0	0	0	0	0	1	0	1
2012-05-25	AA+	Pengyuan	2	10.8148	8.8393	17.78	1.228	1.117	42.9427	65.2859	29.5817	0.938304	0.588846	0	0	0	0	0	0	0	0	1	0	1
2013-06-26	AA	Pengyuan	3	10.8148	8.8393	17.78	1.228	1.117	42.9427	65.2859	29.5817	0.938304	0.588846	0	0	0	0	0	0	0	0	1	0	1
2014-04-03	AA	Pengyuan	3	10.8148	8.8393	17.78	1.228	1.117	42.9427	65.2859	29.5817	0.938304	0.588846	0	0	0	0	0	0	0	0	1	0	1
2015-05-26	AA	Pengyuan	3	10.8148	8.8393	17.78	1.228	1.117	42.9427	65.2859	29.5817	0.938304	0.588846	0	0	0	0	0	0	0	0	1	0	1
2016-04-18	AA	Pengyuan	3	10.8148	8.8393	17.78	1.228	1.117	42.9427	65.2859	29.5817	0.938304	0.588846	0	0	0	0	0	0	0	0	1	0	1
2017-04-18	AA	Pengyuan	3	10.8148	8.8393	17.78	1.228	1.117	42.9427	65.2859	29.5817	0.938304	0.588846	0	0	0	0	0	0	0	0	1	0	1
2018-03-30	AA	Pengyuan	3	10.8148	8.8393	17.78	1.228	1.117	42.9427	65.2859	29.5817	0.938304	0.588846	0	0	0	0	0	0	0	0	1	1	1
2012-03-19	AA	Chengxin	3	8.4152	21.0155	11.9229	0.9195	0.5015	62.5614	82.0829	54.2274	0.332542	0.175733	0	0	0	0	0	1	0	0	0	0	1
2013-05-22	AA	Chengxin	3	8.4152	21.0155	11.9229	0.9195	0.5015	62.5614	82.0829	54.2274	0.332542	0.175733	0	0	0	0	0	1	0	0	0	0	1
2014-05-13	AA	Chengxin	3	8.4152	21.0155	11.9229	0.9195	0.5015	62.5614	82.0829	54.2274	0.332542	0.175733	0	0	0	0	0	1	0	0	0	0	1
2015-05-25	AA	Chengxin	3	8.4152	21.0155	11.9229	0.9195	0.5015	62.5614	82.0829	54.2274	0.332542	0.175733	0	0	0	0	0	1	0	0	0	0	1
2016-05-24	AA	Chengxin	3	8.4152	21.0155	11.9229	0.9195	0.5015	62.5614	82.0829	54.2274	0.332542	0.175733	0	0	0	0	0	1	0	0	0	0	1
2017-05-25	AA	Chengxin	3	8.4152	21.0155	11.9229	0.9195	0.5015	62.5614	82.0829	54.2274	0.332542	0.175733	0	0	0	0	0	1	0	0	0	0	1
2018-06-07	AA	Chengxin	3	8.4152	21.0155	11.9229	0.9195	0.5015	62.5614	82.0829	54.2274	0.332542	0.175733	0	0	0	0	0	1	0	0	0	1	1
2011-11-28	AA+	Lianhe_Fitch	2	11.2222	13.2578	18.1765	0.9113	0.7237	63.2508	98.9179	48.3508	0.236398	0.229114	0	0	0	0	0	0	0	1	0	0	1
2013-05-23	AA+	Lianhe_Fitch	2	11.2222	13.2578	18.1765	0.9113	0.7237	63.2508	98.9179	48.3508	0.236398	0.229114	0	0	0	0	0	0	0	1	0	0	1
2014-05-29	AA+	Lianhe_Fitch	2	11.2222	13.2578	18.1765	0.9113	0.7237	63.2508	98.9179	48.3508	0.236398	0.229114	0	0	0	0	0	0	0	1	0	0	1
2015-06-05	AA+	Lianhe_Fitch	2	11.2222	13.2578	18.1765	0.9113	0.7237	63.2508	98.9179	48.3508	0.236398	0.229114	0	0	0	0	0	0	0	1	0	0	1
2016-06-22	AA+	Lianhe_Fitch	2	11.2222	13.2578	18.1765	0.9113	0.7237	63.2508	98.9179	48.3508	0.236398	0.229114	0	0	0	0	0	0	0	1	0	0	1
2017-06-16	AA+	Lianhe_Fitch	2	11.2222	13.2578	18.1765	0.9113	0.7237	63.2508	98.9179	48.3508	0.236398	0.229114	0	0	0	0	0	0	0	1	0	0	1
2018-05-28	AA+	Lianhe_Fitch	2	11.2222	13.2578	18.1765	0.9113	0.7237	63.2508	98.9179	48.3508	0.236398	0.229114	0	0	0	0	0	0	0	1	0	1	1
2012-06-26	AA	Jincheng	3	6.9227	8.2593	13.4141	0.5892	0.4875	50.7929	92.1396	45.3052	0.149359	0.137619	0	0	0	0	0	0	1	0	0	0	1
2013-05-05	AA	Jincheng	3	6.9227	8.2593	13.4141	0.5892	0.4875	50.7929	92.1396	45.3052	0.149359	0.137619	0	0	0	0	0	0	1	0	0	0	1
2014-05-13	AA	Jincheng	3	6.9227	8.2593	13.4141	0.5892	0.4875	50.7929	92.1396	45.3052	0.149359	0.137619	0	0	0	0	0	0	1	0	0	0	1
2015-06-24	AA	Jincheng	3	6.9227	8.2593	13.4141	0.5892	0.4875	50.7929	92.1396	45.3052	0.149359	0.137619	0	0	0	0	0	0	1	0	0	0	1
2016-05-31	AA	Jincheng	3	6.9227	8.2593	13.4141	0.5892	0.4875	50.7929	92.1396	45.3052	0.149359	0.137619	0	0	0	0	0	0	1	0	0	0	1
2017-06-19	AA	Jincheng	3	6.9227	8.2593	13.4141	0.5892	0.4875	50.7929	92.1396	45.3052	0.149359	0.137619	0	0	0	0	0	0	1	0	0	0	1
2018-05-17	AA	Jincheng	3	6.9227	8.2593	13.4141	0.5892	0.4875	50.7929	92.1396	45.3052	0.149359	0.137619	0	0	0	0	0	0	1	0	0	1	1
2012-05-19	AA	Pengyuan	3	13.3229	11.6818	21.6499	1.048	0.583	50.477	99.4508	39.4284	0.0245224	0.0237491	0	0	0	0	0	0	0	0	1	0	1
2013-06-27	AA	Pengyuan	3	13.3229	11.6818	21.6499	1.048	0.583	50.477	99.4508	39.4284	0.0245224	0.0237491	0	0	0	0	0	0	0	0	1	0	1
2014-04-24	AA-	Pengyuan	4	13.3229	11.6818	21.6499	1.048	0.583	50.477	99.4508	39.4284	0.0245224	0.0237491	0	0	0	0	0	0	0	0	1	0	1
2014-12-24	AA-	Pengyuan	4	13.3229	11.6818	21.6499	1.048	0.583	50.477	99.4508	39.4284	0.0245224	0.0237491	0	0	0	0	0	0	0	0	1	0	1
2015-06-26	AA-	Pengyuan	4	13.3229	11.6818	21.6499	1.048	0.583	50.477	99.4508	39.4284	0.0245224	0.0237491	0	0	0	0	0	0	0	0	1	0	1
2016-06-20	A+	Pengyuan	5	13.3229	11.6818	21.6499	1.048	0.583	50.477	99.4508	39.4284	0.0245224	0.0237491	0	0	0	0	0	0	0	0	1	0	1
2017-06-21	A+	Pengyuan	5	13.3229	11.6818	21.6499	1.048	0.583	50.477	99.4508	39.4284	0.0245224	0.0237491	0	0	0	0	0	0	0	0	1	0	1
2018-06-22	A+	Pengyuan	5	13.3229	11.6818	21.6499	1.048	0.583	50.477	99.4508	39.4284	0.0245224	0.0237491	0	0	0	0	0	0	0	0	1	1	1
2012-05-11	AA+	Lianhe_Fitch	2	9.0045	7.1993	35.2303	0.9124	0.7458	62.1505	48.2693	59.738	0.347245	0.113591	0	0	0	0	0	0	0	1	0	0	1
2013-06-13	AA+	Lianhe_Fitch	2	9.0045	7.1993	35.2303	0.9124	0.7458	62.1505	48.2693	59.738	0.347245	0.113591	0	0	0	0	0	0	0	1	0	0	1
2014-06-10	AA+	Lianhe_Fitch	2	9.0045	7.1993	35.2303	0.9124	0.7458	62.1505	48.2693	59.738	0.347245	0.113591	0	0	0	0	0	0	0	1	0	0	1
2015-06-10	AA+	Lianhe_Fitch	2	9.0045	7.1993	35.2303	0.9124	0.7458	62.1505	48.2693	59.738	0.347245	0.113591	0	0	0	0	0	0	0	1	0	0	1
2016-06-07	AA+	Lianhe_Fitch	2	9.0045	7.1993	35.2303	0.9124	0.7458	62.1505	48.2693	59.738	0.347245	0.113591	0	0	0	0	0	0	0	1	0	0	1
2017-05-19	AA+	Lianhe_Fitch	2	9.0045	7.1993	35.2303	0.9124	0.7458	62.1505	48.2693	59.738	0.347245	0.113591	0	0	0	0	0	0	0	1	0	0	1
2018-05-17	AA+	Lianhe_Fitch	2	9.0045	7.1993	35.2303	0.9124	0.7458	62.1505	48.2693	59.738	0.347245	0.113591	0	0	0	0	0	0	0	1	0	1	1
2012-05-11	AA+	Lianhe_Fitch	2	9.0045	7.1993	35.2303	0.9124	0.7458	62.1505	48.2693	59.738	0.347245	0.113591	0	0	0	0	0	0	0	1	0	0	1
2013-06-13	AA+	Lianhe_Fitch	2	9.0045	7.1993	35.2303	0.9124	0.7458	62.1505	48.2693	59.738	0.347245	0.113591	0	0	0	0	0	0	0	1	0	0	1
2014-06-10	AA+	Lianhe_Fitch	2	9.0045	7.1993	35.2303	0.9124	0.7458	62.1505	48.2693	59.738	0.347245	0.113591	0	0	0	0	0	0	0	1	0	0	1
2015-06-10	AA+	Lianhe_Fitch	2	9.0045	7.1993	35.2303	0.9124	0.7458	62.1505	48.2693	59.738	0.347245	0.113591	0	0	0	0	0	0	0	1	0	0	1
2016-06-07	AA+	Lianhe_Fitch	2	9.0045	7.1993	35.2303	0.9124	0.7458	62.1505	48.2693	59.738	0.347245	0.113591	0	0	0	0	0	0	0	1	0	0	1
2017-05-19	AA+	Lianhe_Fitch	2	9.0045	7.1993	35.2303	0.9124	0.7458	62.1505	48.2693	59.738	0.347245	0.113591	0	0	0	0	0	0	0	1	0	0	1
2018-05-17	AA+	Lianhe_Fitch	2	9.0045	7.1993	35.2303	0.9124	0.7458	62.1505	48.2693	59.738	0.347245	0.113591	0	0	0	0	0	0	0	1	0	1	1
2011-12-13	AA	Pengyuan	3	6.0402	3.6002	25.3638	0.9839	0.8183	61.2662	90.8635	59.2819	0.386998	0.339633	0	0	0	0	0	0	0	0	1	0	1
2012-01-04	AA	Pengyuan	3	6.0402	3.6002	25.3638	0.9839	0.8183	61.2662	90.8635	59.2819	0.386998	0.339633	0	0	0	0	0	0	0	0	1	0	1
2013-06-22	AA	Pengyuan	3	6.0402	3.6002	25.3638	0.9839	0.8183	61.2662	90.8635	59.2819	0.386998	0.339633	0	0	0	0	0	0	0	0	1	0	1
2014-06-13	AA	Pengyuan	3	6.0402	3.6002	25.3638	0.9839	0.8183	61.2662	90.8635	59.2819	0.386998	0.339633	0	0	0	0	0	0	0	0	1	0	1
2015-04-29	AA	Pengyuan	3	6.0402	3.6002	25.3638	0.9839	0.8183	61.2662	90.8635	59.2819	0.386998	0.339633	0	0	0	0	0	0	0	0	1	0	1
2016-06-13	AA	Pengyuan	3	6.0402	3.6002	25.3638	0.9839	0.8183	61.2662	90.8635	59.2819	0.386998	0.339633	0	0	0	0	0	0	0	0	1	0	1
2017-05-22	AA+	Pengyuan	2	6.0402	3.6002	25.3638	0.9839	0.8183	61.2662	90.8635	59.2819	0.386998	0.339633	0	0	0	0	0	0	0	0	1	0	1
2018-05-30	AA+	Pengyuan	2	6.0402	3.6002	25.3638	0.9839	0.8183	61.2662	90.8635	59.2819	0.386998	0.339633	0	0	0	0	0	0	0	0	1	1	1
2012-04-06	AA	Lianhe_Fitch	3	8.1397	10.4451	18.0518	0.8322	0.6231	66.4407	85.7808	66.4655	0.261176	0.141639	0	0	0	0	0	0	0	1	0	0	1
2013-05-24	AA	Lianhe_Fitch	3	8.1397	10.4451	18.0518	0.8322	0.6231	66.4407	85.7808	66.4655	0.261176	0.141639	0	0	0	0	0	0	0	1	0	0	1
2014-06-10	AA	Lianhe_Fitch	3	8.1397	10.4451	18.0518	0.8322	0.6231	66.4407	85.7808	66.4655	0.261176	0.141639	0	0	0	0	0	0	0	1	0	0	1
2015-06-24	AA	Lianhe_Fitch	3	8.1397	10.4451	18.0518	0.8322	0.6231	66.4407	85.7808	66.4655	0.261176	0.141639	0	0	0	0	0	0	0	1	0	0	1
2016-05-27	AA	Lianhe_Fitch	3	8.1397	10.4451	18.0518	0.8322	0.6231	66.4407	85.7808	66.4655	0.261176	0.141639	0	0	0	0	0	0	0	1	0	0	1
2017-05-31	AA	Lianhe_Fitch	3	8.1397	10.4451	18.0518	0.8322	0.6231	66.4407	85.7808	66.4655	0.261176	0.141639	0	0	0	0	0	0	0	1	0	0	1
2018-05-24	AA	Lianhe_Fitch	3	8.1397	10.4451	18.0518	0.8322	0.6231	66.4407	85.7808	66.4655	0.261176	0.141639	0	0	0	0	0	0	0	1	0	1	1
2012-05-18	AA+	Chengxin	2	21.3698	5.1698	42.4684	1.2616	0.9378	17.6728	99.2672	15.5739	0.427406	0.420732	0	0	0	0	0	1	0	0	0	0	1
2013-06-07	AA+	Chengxin	2	21.3698	5.1698	42.4684	1.2616	0.9378	17.6728	99.2672	15.5739	0.427406	0.420732	0	0	0	0	0	1	0	0	0	0	1
2014-05-13	AA+	Chengxin	2	21.3698	5.1698	42.4684	1.2616	0.9378	17.6728	99.2672	15.5739	0.427406	0.420732	0	0	0	0	0	1	0	0	0	0	1
2015-06-16	AA+	Chengxin	2	21.3698	5.1698	42.4684	1.2616	0.9378	17.6728	99.2672	15.5739	0.427406	0.420732	0	0	0	0	0	1	0	0	0	0	1
2016-05-23	AA+	Chengxin	2	21.3698	5.1698	42.4684	1.2616	0.9378	17.6728	99.2672	15.5739	0.427406	0.420732	0	0	0	0	0	1	0	0	0	0	1
2017-06-19	AA+	Chengxin	2	21.3698	5.1698	42.4684	1.2616	0.9378	17.6728	99.2672	15.5739	0.427406	0.420732	0	0	0	0	0	1	0	0	0	0	1
2018-05-07	AA+	Chengxin	2	21.3698	5.1698	42.4684	1.2616	0.9378	17.6728	99.2672	15.5739	0.427406	0.420732	0	0	0	0	0	1	0	0	0	1	1
2018-06-22	AA+	Chengxin	2	21.3698	5.1698	42.4684	1.2616	0.9378	17.6728	99.2672	15.5739	0.427406	0.420732	0	0	0	0	0	1	0	0	0	1	1
2012-10-31	AA+	Pengyuan	2	13.4169	17.9613	17.1427	1.7497	0.9608	45.0707	64.2096	34.6801	0.447618	0.280631	0	0	0	0	0	0	0	0	1	0	1
2013-06-28	AA+	Pengyuan	2	13.4169	17.9613	17.1427	1.7497	0.9608	45.0707	64.2096	34.6801	0.447618	0.280631	0	0	0	0	0	0	0	0	1	0	1
2014-06-12	AA+	Pengyuan	2	13.4169	17.9613	17.1427	1.7497	0.9608	45.0707	64.2096	34.6801	0.447618	0.280631	0	0	0	0	0	0	0	0	1	0	1
2015-05-15	AA+	Pengyuan	2	13.4169	17.9613	17.1427	1.7497	0.9608	45.0707	64.2096	34.6801	0.447618	0.280631	0	0	0	0	0	0	0	0	1	0	1
2016-05-23	AA+	Pengyuan	2	13.4169	17.9613	17.1427	1.7497	0.9608	45.0707	64.2096	34.6801	0.447618	0.280631	0	0	0	0	0	0	0	0	1	0	1
2017-05-03	AA+	Pengyuan	2	13.4169	17.9613	17.1427	1.7497	0.9608	45.0707	64.2096	34.6801	0.447618	0.280631	0	0	0	0	0	0	0	0	1	0	1
2018-06-19	AA+	Pengyuan	2	13.4169	17.9613	17.1427	1.7497	0.9608	45.0707	64.2096	34.6801	0.447618	0.280631	0	0	0	0	0	0	0	0	1	1	1
2012-10-25	AA	Lianhe_Fitch	3	17.6256	11.3118	23.2492	3.1064	2.7562	49.4668	48.5772	32.1509	1.74295	0.699866	0	0	0	0	0	0	0	1	0	0	1
2013-06-09	AA	Lianhe_Fitch	3	17.6256	11.3118	23.2492	3.1064	2.7562	49.4668	48.5772	32.1509	1.74295	0.699866	0	0	0	0	0	0	0	1	0	0	1
2014-06-19	AA	Lianhe_Fitch	3	17.6256	11.3118	23.2492	3.1064	2.7562	49.4668	48.5772	32.1509	1.74295	0.699866	0	0	0	0	0	0	0	1	0	0	1
2015-06-15	AA-	Lianhe_Fitch	4	17.6256	11.3118	23.2492	3.1064	2.7562	49.4668	48.5772	32.1509	1.74295	0.699866	0	0	0	0	0	0	0	1	0	0	1
2016-06-15	AA-	Lianhe_Fitch	4	17.6256	11.3118	23.2492	3.1064	2.7562	49.4668	48.5772	32.1509	1.74295	0.699866	0	0	0	0	0	0	0	1	0	0	1
2017-06-20	AA-	Lianhe_Fitch	4	17.6256	11.3118	23.2492	3.1064	2.7562	49.4668	48.5772	32.1509	1.74295	0.699866	0	0	0	0	0	0	0	1	0	0	1
2018-05-31	AA-	Lianhe_Fitch	4	17.6256	11.3118	23.2492	3.1064	2.7562	49.4668	48.5772	32.1509	1.74295	0.699866	0	0	0	0	0	0	0	1	0	1	1
2012-05-29	AA	Pengyuan	3	3.6125	9.1383	9.21711	0.9864	0.5224	72.7963	98.3143	42.1159	0.135217	0.132938	0	0	0	0	0	0	0	0	1	0	1
2013-06-25	AA	Pengyuan	3	3.6125	9.1383	9.21711	0.9864	0.5224	72.7963	98.3143	42.1159	0.135217	0.132938	0	0	0	0	0	0	0	0	1	0	1
2014-05-15	AA	Pengyuan	3	3.6125	9.1383	9.21711	0.9864	0.5224	72.7963	98.3143	42.1159	0.135217	0.132938	0	0	0	0	0	0	0	0	1	0	1
2015-05-15	AA	Pengyuan	3	3.6125	9.1383	9.21711	0.9864	0.5224	72.7963	98.3143	42.1159	0.135217	0.132938	0	0	0	0	0	0	0	0	1	0	1
2016-05-17	AA	Pengyuan	3	3.6125	9.1383	9.21711	0.9864	0.5224	72.7963	98.3143	42.1159	0.135217	0.132938	0	0	0	0	0	0	0	0	1	0	1
2017-05-18	AA	Pengyuan	3	3.6125	9.1383	9.21711	0.9864	0.5224	72.7963	98.3143	42.1159	0.135217	0.132938	0	0	0	0	0	0	0	0	1	0	1
2018-06-11	AA	Pengyuan	3	3.6125	9.1383	9.21711	0.9864	0.5224	72.7963	98.3143	42.1159	0.135217	0.132938	0	0	0	0	0	0	0	0	1	1	1
2012-06-14	AA+	Chengxin	2	70.6523	14.3861	94.6896	0.7341	0.7267	19.7448	95.7254	14.5557	0.53811	0.514822	0	0	0	0	0	1	0	0	0	0	1
2013-04-19	AA+	Chengxin	2	70.6523	14.3861	94.6896	0.7341	0.7267	19.7448	95.7254	14.5557	0.53811	0.514822	0	0	0	0	0	1	0	0	0	0	1
2014-05-19	AA+	Chengxin	2	70.6523	14.3861	94.6896	0.7341	0.7267	19.7448	95.7254	14.5557	0.53811	0.514822	0	0	0	0	0	1	0	0	0	0	1
2015-05-08	AA+	Chengxin	2	70.6523	14.3861	94.6896	0.7341	0.7267	19.7448	95.7254	14.5557	0.53811	0.514822	0	0	0	0	0	1	0	0	0	0	1
2016-06-07	AA+	Chengxin	2	70.6523	14.3861	94.6896	0.7341	0.7267	19.7448	95.7254	14.5557	0.53811	0.514822	0	0	0	0	0	1	0	0	0	0	1
2017-06-15	AA+	Chengxin	2	70.6523	14.3861	94.6896	0.7341	0.7267	19.7448	95.7254	14.5557	0.53811	0.514822	0	0	0	0	0	1	0	0	0	0	1
2018-05-30	AAA	Chengxin	1	70.6523	14.3861	94.6896	0.7341	0.7267	19.7448	95.7254	14.5557	0.53811	0.514822	0	0	0	0	0	1	0	0	0	1	1
2012-08-30	AA	Chengxin	3	18.3602	20.3976	23.4082	1.4537	0.6883	57.2648	50.0352	48.9376	0.274947	0.136154	0	0	0	0	0	1	0	0	0	0	1
2013-05-17	AA	Chengxin	3	18.3602	20.3976	23.4082	1.4537	0.6883	57.2648	50.0352	48.9376	0.274947	0.136154	0	0	0	0	0	1	0	0	0	0	1
2014-05-21	AA	Chengxin	3	18.3602	20.3976	23.4082	1.4537	0.6883	57.2648	50.0352	48.9376	0.274947	0.136154	0	0	0	0	0	1	0	0	0	0	1
2015-04-22	AA	Chengxin	3	18.3602	20.3976	23.4082	1.4537	0.6883	57.2648	50.0352	48.9376	0.274947	0.136154	0	0	0	0	0	1	0	0	0	0	1
2016-06-15	AA	Chengxin	3	18.3602	20.3976	23.4082	1.4537	0.6883	57.2648	50.0352	48.9376	0.274947	0.136154	0	0	0	0	0	1	0	0	0	0	1
2017-06-06	AA	Chengxin	3	18.3602	20.3976	23.4082	1.4537	0.6883	57.2648	50.0352	48.9376	0.274947	0.136154	0	0	0	0	0	1	0	0	0	0	1
2018-06-25	AA	Chengxin	3	18.3602	20.3976	23.4082	1.4537	0.6883	57.2648	50.0352	48.9376	0.274947	0.136154	0	0	0	0	0	1	0	0	0	1	1
2012-06-06	AA	Lianhe_Fitch	3	4.6605	6.6844	7.37769	1.2798	0.9883	68.7874	90.1995	33.4168	0.292087	0.263461	0	0	0	0	0	0	0	1	0	0	1
2014-05-26	AA	Lianhe_Fitch	3	4.6605	6.6844	7.37769	1.2798	0.9883	68.7874	90.1995	33.4168	0.292087	0.263461	0	0	0	0	0	0	0	1	0	0	1
2015-05-20	AA	Lianhe_Fitch	3	4.6605	6.6844	7.37769	1.2798	0.9883	68.7874	90.1995	33.4168	0.292087	0.263461	0	0	0	0	0	0	0	1	0	0	1
2016-05-24	AA	Lianhe_Fitch	3	4.6605	6.6844	7.37769	1.2798	0.9883	68.7874	90.1995	33.4168	0.292087	0.263461	0	0	0	0	0	0	0	1	0	0	1
2017-05-25	AA	Lianhe_Fitch	3	4.6605	6.6844	7.37769	1.2798	0.9883	68.7874	90.1995	33.4168	0.292087	0.263461	0	0	0	0	0	0	0	1	0	0	1
2018-05-25	AA	Lianhe_Fitch	3	4.6605	6.6844	7.37769	1.2798	0.9883	68.7874	90.1995	33.4168	0.292087	0.263461	0	0	0	0	0	0	0	1	0	1	1
2012-08-10	AAA	Chengxin	1	45.3063	16.0011	60.5637	2.7993	2.3283	47.1839	30.4006	52.4718	1.99479	0.395498	0	0	0	0	0	1	0	0	0	0	1
2013-06-25	AAA	Chengxin	1	45.3063	16.0011	60.5637	2.7993	2.3283	47.1839	30.4006	52.4718	1.99479	0.395498	0	0	0	0	0	1	0	0	0	0	1
2014-05-14	AAA	Chengxin	1	45.3063	16.0011	60.5637	2.7993	2.3283	47.1839	30.4006	52.4718	1.99479	0.395498	0	0	0	0	0	1	0	0	0	0	1
2015-05-13	AAA	Chengxin	1	45.3063	16.0011	60.5637	2.7993	2.3283	47.1839	30.4006	52.4718	1.99479	0.395498	0	0	0	0	0	1	0	0	0	0	1
2016-06-20	AAA	Chengxin	1	45.3063	16.0011	60.5637	2.7993	2.3283	47.1839	30.4006	52.4718	1.99479	0.395498	0	0	0	0	0	1	0	0	0	0	1
2017-06-02	AAA	Chengxin	1	45.3063	16.0011	60.5637	2.7993	2.3283	47.1839	30.4006	52.4718	1.99479	0.395498	0	0	0	0	0	1	0	0	0	0	1
2018-05-30	AAA	Chengxin	1	45.3063	16.0011	60.5637	2.7993	2.3283	47.1839	30.4006	52.4718	1.99479	0.395498	0	0	0	0	0	1	0	0	0	1	1
2012-09-12	AAA	Chengxin	1	34.8992	17.7731	47.8823	3.0699	2.9048	22.5135	47.3971	20.5284	1.88978	0.895703	0	0	0	0	0	1	0	0	0	0	1
2013-05-29	AAA	Chengxin	1	34.8992	17.7731	47.8823	3.0699	2.9048	22.5135	47.3971	20.5284	1.88978	0.895703	0	0	0	0	0	1	0	0	0	0	1
2014-05-16	AAA	Chengxin	1	34.8992	17.7731	47.8823	3.0699	2.9048	22.5135	47.3971	20.5284	1.88978	0.895703	0	0	0	0	0	1	0	0	0	0	1
2015-06-18	AAA	Chengxin	1	34.8992	17.7731	47.8823	3.0699	2.9048	22.5135	47.3971	20.5284	1.88978	0.895703	0	0	0	0	0	1	0	0	0	0	1
2016-06-20	AAA	Chengxin	1	34.8992	17.7731	47.8823	3.0699	2.9048	22.5135	47.3971	20.5284	1.88978	0.895703	0	0	0	0	0	1	0	0	0	0	1
2017-06-16	AAA	Chengxin	1	34.8992	17.7731	47.8823	3.0699	2.9048	22.5135	47.3971	20.5284	1.88978	0.895703	0	0	0	0	0	1	0	0	0	0	1
2018-06-11	AAA	Chengxin	1	34.8992	17.7731	47.8823	3.0699	2.9048	22.5135	47.3971	20.5284	1.88978	0.895703	0	0	0	0	0	1	0	0	0	1	1
2012-10-30	AA	Chengxin	3	12.3107	16.8764	16.2709	1.2021	1.109	50.3746	98.6092	46.7516	0.379687	0.361169	0	0	0	0	0	1	0	0	0	0	1
2013-06-25	AA	Chengxin	3	12.3107	16.8764	16.2709	1.2021	1.109	50.3746	98.6092	46.7516	0.379687	0.361169	0	0	0	0	0	1	0	0	0	0	1
2014-05-26	AA	Chengxin	3	12.3107	16.8764	16.2709	1.2021	1.109	50.3746	98.6092	46.7516	0.379687	0.361169	0	0	0	0	0	1	0	0	0	0	1
2015-06-19	AA	Chengxin	3	12.3107	16.8764	16.2709	1.2021	1.109	50.3746	98.6092	46.7516	0.379687	0.361169	0	0	0	0	0	1	0	0	0	0	1
2016-06-24	AA	Chengxin	3	12.3107	16.8764	16.2709	1.2021	1.109	50.3746	98.6092	46.7516	0.379687	0.361169	0	0	0	0	0	1	0	0	0	0	1
2017-05-26	AA	Chengxin	3	12.3107	16.8764	16.2709	1.2021	1.109	50.3746	98.6092	46.7516	0.379687	0.361169	0	0	0	0	0	1	0	0	0	0	1
2018-05-28	AA	Chengxin	3	12.3107	16.8764	16.2709	1.2021	1.109	50.3746	98.6092	46.7516	0.379687	0.361169	0	0	0	0	0	1	0	0	0	1	1
2013-02-17	AA	Chengxin	3	12.3006	24.5773	14.1518	1.4246	1.0521	55.2815	96.7568	52.9202	0.180155	0.174312	0	0	0	0	0	1	0	0	0	0	1
2014-06-11	AA	Chengxin	3	12.3006	24.5773	14.1518	1.4246	1.0521	55.2815	96.7568	52.9202	0.180155	0.174312	0	0	0	0	0	1	0	0	0	0	1
2015-06-08	AA	Chengxin	3	12.3006	24.5773	14.1518	1.4246	1.0521	55.2815	96.7568	52.9202	0.180155	0.174312	0	0	0	0	0	1	0	0	0	0	1
2016-06-07	AA	Chengxin	3	12.3006	24.5773	14.1518	1.4246	1.0521	55.2815	96.7568	52.9202	0.180155	0.174312	0	0	0	0	0	1	0	0	0	0	1
2017-06-26	AA	Chengxin	3	12.3006	24.5773	14.1518	1.4246	1.0521	55.2815	96.7568	52.9202	0.180155	0.174312	0	0	0	0	0	1	0	0	0	0	1
2018-06-05	AA	Chengxin	3	12.3006	24.5773	14.1518	1.4246	1.0521	55.2815	96.7568	52.9202	0.180155	0.174312	0	0	0	0	0	1	0	0	0	1	1
2013-04-24	AA+	Pengyuan	2	16.5814	22.6227	20.5354	1.8589	1.7887	35.3084	95.7614	8.8956	0.55708	0.533467	0	0	0	0	0	0	0	0	1	0	1
2014-05-07	AA+	Pengyuan	2	16.5814	22.6227	20.5354	1.8589	1.7887	35.3084	95.7614	8.8956	0.55708	0.533467	0	0	0	0	0	0	0	0	1	0	1
2015-05-07	AA+	Pengyuan	2	16.5814	22.6227	20.5354	1.8589	1.7887	35.3084	95.7614	8.8956	0.55708	0.533467	0	0	0	0	0	0	0	0	1	0	1
2016-05-16	AAA	Pengyuan	1	16.5814	22.6227	20.5354	1.8589	1.7887	35.3084	95.7614	8.8956	0.55708	0.533467	0	0	0	0	0	0	0	0	1	0	1
2017-05-03	AAA	Pengyuan	1	16.5814	22.6227	20.5354	1.8589	1.7887	35.3084	95.7614	8.8956	0.55708	0.533467	0	0	0	0	0	0	0	0	1	0	1
2018-05-21	AAA	Pengyuan	1	16.5814	22.6227	20.5354	1.8589	1.7887	35.3084	95.7614	8.8956	0.55708	0.533467	0	0	0	0	0	0	0	0	1	1	1
2013-05-17	AA+	Chengxin	2	7.0118	6.1556	14.4845	1.0495	0.5893	62.5741	72.606	56.5631	0.204405	0.109323	0	0	0	0	0	1	0	0	0	0	1
2014-05-16	AA+	Chengxin	2	7.0118	6.1556	14.4845	1.0495	0.5893	62.5741	72.606	56.5631	0.204405	0.109323	0	0	0	0	0	1	0	0	0	0	1
2015-05-25	AA+	Chengxin	2	7.0118	6.1556	14.4845	1.0495	0.5893	62.5741	72.606	56.5631	0.204405	0.109323	0	0	0	0	0	1	0	0	0	0	1
2016-05-27	AAA	Chengxin	1	7.0118	6.1556	14.4845	1.0495	0.5893	62.5741	72.606	56.5631	0.204405	0.109323	0	0	0	0	0	1	0	0	0	0	1
2017-05-25	AAA	Chengxin	1	7.0118	6.1556	14.4845	1.0495	0.5893	62.5741	72.606	56.5631	0.204405	0.109323	0	0	0	0	0	1	0	0	0	0	1
2018-05-25	AAA	Chengxin	1	7.0118	6.1556	14.4845	1.0495	0.5893	62.5741	72.606	56.5631	0.204405	0.109323	0	0	0	0	0	1	0	0	0	1	1
2013-05-27	AA	Dagong	3	4.5839	9.8963	6.62558	0.832	0.4751	75.1468	100	47.1928	0.253992	0.199574	0	0	0	0	1	0	0	0	0	0	1
2014-06-16	AA	Dagong	3	4.5839	9.8963	6.62558	0.832	0.4751	75.1468	100	47.1928	0.253992	0.199574	0	0	0	0	1	0	0	0	0	0	1
2015-05-19	AA	Dagong	3	4.5839	9.8963	6.62558	0.832	0.4751	75.1468	100	47.1928	0.253992	0.199574	0	0	0	0	1	0	0	0	0	0	1
2016-06-23	AA	Dagong	3	4.5839	9.8963	6.62558	0.832	0.4751	75.1468	100	47.1928	0.253992	0.199574	0	0	0	0	1	0	0	0	0	0	1
2017-06-12	AA	Dagong	3	4.5839	9.8963	6.62558	0.832	0.4751	75.1468	100	47.1928	0.253992	0.199574	0	0	0	0	1	0	0	0	0	0	1
2017-12-27	AA-	Dagong	4	4.5839	9.8963	6.62558	0.832	0.4751	75.1468	100	47.1928	0.253992	0.199574	0	0	0	0	1	0	0	0	0	1	1
2018-06-19	AA-	Dagong	4	4.5839	9.8963	6.62558	0.832	0.4751	75.1468	100	47.1928	0.253992	0.199574	0	0	0	0	1	0	0	0	0	1	1
2013-05-29	AAA	Chengxin	1	2.8737	28.9751	3.30388	1.3419	0.6787	64.6246	99.9965	23.9973	0.211553	0.21134	0	0	0	0	0	1	0	0	0	0	1
2014-05-22	AAA	Chengxin	1	2.8737	28.9751	3.30388	1.3419	0.6787	64.6246	99.9965	23.9973	0.211553	0.21134	0	0	0	0	0	1	0	0	0	0	1
2015-05-11	AAA	Chengxin	1	2.8737	28.9751	3.30388	1.3419	0.6787	64.6246	99.9965	23.9973	0.211553	0.21134	0	0	0	0	0	1	0	0	0	0	1
2016-05-30	AAA	Chengxin	1	2.8737	28.9751	3.30388	1.3419	0.6787	64.6246	99.9965	23.9973	0.211553	0.21134	0	0	0	0	0	1	0	0	0	0	1
2017-04-26	AAA	Chengxin	1	2.8737	28.9751	3.30388	1.3419	0.6787	64.6246	99.9965	23.9973	0.211553	0.21134	0	0	0	0	0	1	0	0	0	0	1
2018-05-29	AAA	Chengxin	1	2.8737	28.9751	3.30388	1.3419	0.6787	64.6246	99.9965	23.9973	0.211553	0.21134	0	0	0	0	0	1	0	0	0	1	1
2014-02-17	AA	Lianhe_Fitch	3	-19.2442	4.6264	14.0832	2.3701	2.1463	26.3079	97.3819	22.448	0.83126	0.777221	0	0	0	0	0	0	0	1	0	0	1
2014-06-23	AA	Lianhe_Fitch	3	-19.2442	4.6264	14.0832	2.3701	2.1463	26.3079	97.3819	22.448	0.83126	0.777221	0	0	0	0	0	0	0	1	0	0	1
2015-06-29	AA	Lianhe_Fitch	3	-19.2442	4.6264	14.0832	2.3701	2.1463	26.3079	97.3819	22.448	0.83126	0.777221	0	0	0	0	0	0	0	1	0	0	1
2016-06-27	AA	Lianhe_Fitch	3	-19.2442	4.6264	14.0832	2.3701	2.1463	26.3079	97.3819	22.448	0.83126	0.777221	0	0	0	0	0	0	0	1	0	0	1
2017-07-24	AA	Lianhe_Fitch	3	-19.2442	4.6264	14.0832	2.3701	2.1463	26.3079	97.3819	22.448	0.83126	0.777221	0	0	0	0	0	0	0	1	0	1	1
2018-06-13	AA	Lianhe_Fitch	3	-19.2442	4.6264	14.0832	2.3701	2.1463	26.3079	97.3819	22.448	0.83126	0.777221	0	0	0	0	0	0	0	1	0	1	1
2013-08-08	AAA	Chengxin	1	15.4742	13.0294	24.7856	1.5732	0.9233	47.7217	75.7414	35.557	0.234389	0.15266	0	0	0	0	0	1	0	0	0	0	1
2014-06-03	AAA	Chengxin	1	15.4742	13.0294	24.7856	1.5732	0.9233	47.7217	75.7414	35.557	0.234389	0.15266	0	0	0	0	0	1	0	0	0	0	1
2015-06-08	AAA	Chengxin	1	15.4742	13.0294	24.7856	1.5732	0.9233	47.7217	75.7414	35.557	0.234389	0.15266	0	0	0	0	0	1	0	0	0	0	1
2016-06-03	AAA	Chengxin	1	15.4742	13.0294	24.7856	1.5732	0.9233	47.7217	75.7414	35.557	0.234389	0.15266	0	0	0	0	0	1	0	0	0	0	1
2017-06-26	AAA	Chengxin	1	15.4742	13.0294	24.7856	1.5732	0.9233	47.7217	75.7414	35.557	0.234389	0.15266	0	0	0	0	0	1	0	0	0	0	1
2018-06-26	AAA	Chengxin	1	15.4742	13.0294	24.7856	1.5732	0.9233	47.7217	75.7414	35.557	0.234389	0.15266	0	0	0	0	0	1	0	0	0	1	1
2013-07-09	AA+	Lianhe_Fitch	2	4.542	10.8432	7.12326	1.0524	0.421	64.7276	96.0438	47.5716	0.218631	0.209091	0	0	0	0	0	0	0	1	0	0	1
2014-05-22	AA+	Lianhe_Fitch	2	4.542	10.8432	7.12326	1.0524	0.421	64.7276	96.0438	47.5716	0.218631	0.209091	0	0	0	0	0	0	0	1	0	0	1
2015-05-27	AA+	Lianhe_Fitch	2	4.542	10.8432	7.12326	1.0524	0.421	64.7276	96.0438	47.5716	0.218631	0.209091	0	0	0	0	0	0	0	1	0	0	1
2016-06-07	AA+	Lianhe_Fitch	2	4.542	10.8432	7.12326	1.0524	0.421	64.7276	96.0438	47.5716	0.218631	0.209091	0	0	0	0	0	0	0	1	0	0	1
2017-05-10	AA+	Lianhe_Fitch	2	4.542	10.8432	7.12326	1.0524	0.421	64.7276	96.0438	47.5716	0.218631	0.209091	0	0	0	0	0	0	0	1	0	0	1
2018-05-29	AA+	Lianhe_Fitch	2	4.542	10.8432	7.12326	1.0524	0.421	64.7276	96.0438	47.5716	0.218631	0.209091	0	0	0	0	0	0	0	1	0	1	1
2014-03-05	AA	Pengyuan	3	12.7465	17.1127	18.7899	1.4071	0.2939	57.4983	74.8943	47.4094	0.0954899	0.0715165	0	0	0	0	0	0	0	0	1	0	1
2014-06-23	AA	Pengyuan	3	12.7465	17.1127	18.7899	1.4071	0.2939	57.4983	74.8943	47.4094	0.0954899	0.0715165	0	0	0	0	0	0	0	0	1	0	1
2015-06-04	AA	Pengyuan	3	12.7465	17.1127	18.7899	1.4071	0.2939	57.4983	74.8943	47.4094	0.0954899	0.0715165	0	0	0	0	0	0	0	0	1	0	1
2016-06-16	AA	Pengyuan	3	12.7465	17.1127	18.7899	1.4071	0.2939	57.4983	74.8943	47.4094	0.0954899	0.0715165	0	0	0	0	0	0	0	0	1	0	1
2017-06-13	AA	Pengyuan	3	12.7465	17.1127	18.7899	1.4071	0.2939	57.4983	74.8943	47.4094	0.0954899	0.0715165	0	0	0	0	0	0	0	0	1	0	1
2018-06-26	AA	Pengyuan	3	12.7465	17.1127	18.7899	1.4071	0.2939	57.4983	74.8943	47.4094	0.0954899	0.0715165	0	0	0	0	0	0	0	0	1	1	1
2014-01-24	AA	Lianhe_Fitch	3	19.6966	23.2357	23.449	1.405	1.1194	35.4359	75.8972	25.7224	0.55042	0.417754	0	0	0	0	0	0	0	1	0	0	1
2014-07-30	AA	Lianhe_Fitch	3	19.6966	23.2357	23.449	1.405	1.1194	35.4359	75.8972	25.7224	0.55042	0.417754	0	0	0	0	0	0	0	1	0	0	1
2015-06-05	AA	Lianhe_Fitch	3	19.6966	23.2357	23.449	1.405	1.1194	35.4359	75.8972	25.7224	0.55042	0.417754	0	0	0	0	0	0	0	1	0	0	1
2016-06-21	AA+	Lianhe_Fitch	2	19.6966	23.2357	23.449	1.405	1.1194	35.4359	75.8972	25.7224	0.55042	0.417754	0	0	0	0	0	0	0	1	0	0	1
2017-06-13	AA+	Lianhe_Fitch	2	19.6966	23.2357	23.449	1.405	1.1194	35.4359	75.8972	25.7224	0.55042	0.417754	0	0	0	0	0	0	0	1	0	0	1
2018-06-26	AA+	Lianhe_Fitch	2	19.6966	23.2357	23.449	1.405	1.1194	35.4359	75.8972	25.7224	0.55042	0.417754	0	0	0	0	0	0	0	1	0	1	1
2014-05-27	AA-	Lianhe_Fitch	4	16.4121	19.9041	25.5396	1.0036	0.4958	61.07	85.6477	54.5131	0.286638	0.245499	0	0	0	0	0	0	0	1	0	0	1
2015-06-23	AA-	Lianhe_Fitch	4	16.4121	19.9041	25.5396	1.0036	0.4958	61.07	85.6477	54.5131	0.286638	0.245499	0	0	0	0	0	0	0	1	0	0	1
2016-06-21	AA	Lianhe_Fitch	3	16.4121	19.9041	25.5396	1.0036	0.4958	61.07	85.6477	54.5131	0.286638	0.245499	0	0	0	0	0	0	0	1	0	0	1
2017-06-23	AA	Lianhe_Fitch	3	16.4121	19.9041	25.5396	1.0036	0.4958	61.07	85.6477	54.5131	0.286638	0.245499	0	0	0	0	0	0	0	1	0	0	1
2018-07-26	AA-	Lianhe_Fitch	4	16.4121	19.9041	25.5396	1.0036	0.4958	61.07	85.6477	54.5131	0.286638	0.245499	0	0	0	0	0	0	0	1	0	1	1
2018-08-13	A	Lianhe_Fitch	6	16.4121	19.9041	25.5396	1.0036	0.4958	61.07	85.6477	54.5131	0.286638	0.245499	0	0	0	0	0	0	0	1	0	1	1
2018-09-07	BBB	Lianhe_Fitch	9	16.4121	19.9041	25.5396	1.0036	0.4958	61.07	85.6477	54.5131	0.286638	0.245499	0	0	0	0	0	0	0	1	0	1	1
2013-08-31	AA	Pengyuan	3	18.5223	35.0395	19.6149	2.2261	1.2532	38.5836	100	18.6179	0.806687	0.806687	0	0	0	0	0	0	0	0	1	0	1
2014-07-08	AA	Pengyuan	3	18.5223	35.0395	19.6149	2.2261	1.2532	38.5836	100	18.6179	0.806687	0.806687	0	0	0	0	0	0	0	0	1	0	1
2015-05-11	AA	Pengyuan	3	18.5223	35.0395	19.6149	2.2261	1.2532	38.5836	100	18.6179	0.806687	0.806687	0	0	0	0	0	0	0	0	1	0	1
2016-04-15	AA	Pengyuan	3	18.5223	35.0395	19.6149	2.2261	1.2532	38.5836	100	18.6179	0.806687	0.806687	0	0	0	0	0	0	0	0	1	0	1
2017-04-20	AA	Pengyuan	3	18.5223	35.0395	19.6149	2.2261	1.2532	38.5836	100	18.6179	0.806687	0.806687	0	0	0	0	0	0	0	0	1	0	1
2018-05-15	AA	Pengyuan	3	18.5223	35.0395	19.6149	2.2261	1.2532	38.5836	100	18.6179	0.806687	0.806687	0	0	0	0	0	0	0	0	1	1	1
2014-05-15	AA	Pengyuan	3	6.1329	11.4218	9.47456	1.1295	0.8915	75.0152	100	69.1793	0.512285	0.492389	0	0	0	0	0	0	0	0	1	0	1
2015-05-08	AA	Pengyuan	3	6.1329	11.4218	9.47456	1.1295	0.8915	75.0152	100	69.1793	0.512285	0.492389	0	0	0	0	0	0	0	0	1	0	1
2016-04-26	AA	Pengyuan	3	6.1329	11.4218	9.47456	1.1295	0.8915	75.0152	100	69.1793	0.512285	0.492389	0	0	0	0	0	0	0	0	1	0	1
2017-04-27	AA	Pengyuan	3	6.1329	11.4218	9.47456	1.1295	0.8915	75.0152	100	69.1793	0.512285	0.492389	0	0	0	0	0	0	0	0	1	0	1
2018-04-25	AA	Pengyuan	3	6.1329	11.4218	9.47456	1.1295	0.8915	75.0152	100	69.1793	0.512285	0.492389	0	0	0	0	0	0	0	0	1	1	1
2014-05-22	AA	Pengyuan	3	5.3795	8.9524	9.07716	1.3961	1.0597	63.41	96.4085	36.3593	0.316342	0.234751	0	0	0	0	0	0	0	0	1	0	1
2015-06-16	AA	Pengyuan	3	5.3795	8.9524	9.07716	1.3961	1.0597	63.41	96.4085	36.3593	0.316342	0.234751	0	0	0	0	0	0	0	0	1	0	1
2016-06-06	AA	Pengyuan	3	5.3795	8.9524	9.07716	1.3961	1.0597	63.41	96.4085	36.3593	0.316342	0.234751	0	0	0	0	0	0	0	0	1	0	1
2017-04-20	AA	Pengyuan	3	5.3795	8.9524	9.07716	1.3961	1.0597	63.41	96.4085	36.3593	0.316342	0.234751	0	0	0	0	0	0	0	0	1	0	1
2018-06-25	AA	Pengyuan	3	5.3795	8.9524	9.07716	1.3961	1.0597	63.41	96.4085	36.3593	0.316342	0.234751	0	0	0	0	0	0	0	0	1	1	1
2013-12-18	AA	Lianhe_Fitch	3	4.5975	9.565	10.4972	1.2026	0.9957	68.0018	88.6968	59.0842	0.444867	0.380445	0	0	0	0	0	0	0	1	0	0	1
2014-05-28	AA	Lianhe_Fitch	3	4.5975	9.565	10.4972	1.2026	0.9957	68.0018	88.6968	59.0842	0.444867	0.380445	0	0	0	0	0	0	0	1	0	0	1
2015-06-08	AA	Lianhe_Fitch	3	4.5975	9.565	10.4972	1.2026	0.9957	68.0018	88.6968	59.0842	0.444867	0.380445	0	0	0	0	0	0	0	1	0	0	1
2016-06-24	AA	Lianhe_Fitch	3	4.5975	9.565	10.4972	1.2026	0.9957	68.0018	88.6968	59.0842	0.444867	0.380445	0	0	0	0	0	0	0	1	0	0	1
2017-06-27	AA	Lianhe_Fitch	3	4.5975	9.565	10.4972	1.2026	0.9957	68.0018	88.6968	59.0842	0.444867	0.380445	0	0	0	0	0	0	0	1	0	0	1
2018-06-14	AA	Lianhe_Fitch	3	4.5975	9.565	10.4972	1.2026	0.9957	68.0018	88.6968	59.0842	0.444867	0.380445	0	0	0	0	0	0	0	1	0	1	1
2014-02-13	AA-	Lianhe_Fitch	4	7.1183	9.2343	11.9746	1.4099	1.1318	60.2786	98.2245	49.5406	0.614058	0.511828	0	0	0	0	0	0	0	1	0	0	1
2015-05-22	AA-	Lianhe_Fitch	4	7.1183	9.2343	11.9746	1.4099	1.1318	60.2786	98.2245	49.5406	0.614058	0.511828	0	0	0	0	0	0	0	1	0	0	1
2016-05-19	AA-	Lianhe_Fitch	4	7.1183	9.2343	11.9746	1.4099	1.1318	60.2786	98.2245	49.5406	0.614058	0.511828	0	0	0	0	0	0	0	1	0	0	1
2017-05-11	AA	Lianhe_Fitch	3	7.1183	9.2343	11.9746	1.4099	1.1318	60.2786	98.2245	49.5406	0.614058	0.511828	0	0	0	0	0	0	0	1	0	0	1
2018-06-14	AA	Lianhe_Fitch	3	7.1183	9.2343	11.9746	1.4099	1.1318	60.2786	98.2245	49.5406	0.614058	0.511828	0	0	0	0	0	0	0	1	0	1	1
2013-12-16	AA	Chengxin	3	15.217	12.4849	24.5588	1.3728	1.0945	50.5006	64.4059	47.2793	0.474736	0.296771	0	0	0	0	0	1	0	0	0	0	1
2014-05-16	AA	Chengxin	3	15.217	12.4849	24.5588	1.3728	1.0945	50.5006	64.4059	47.2793	0.474736	0.296771	0	0	0	0	0	1	0	0	0	0	1
2015-05-11	AA	Chengxin	3	15.217	12.4849	24.5588	1.3728	1.0945	50.5006	64.4059	47.2793	0.474736	0.296771	0	0	0	0	0	1	0	0	0	0	1
2016-05-11	AA	Chengxin	3	15.217	12.4849	24.5588	1.3728	1.0945	50.5006	64.4059	47.2793	0.474736	0.296771	0	0	0	0	0	1	0	0	0	0	1
2017-05-25	AA	Chengxin	3	15.217	12.4849	24.5588	1.3728	1.0945	50.5006	64.4059	47.2793	0.474736	0.296771	0	0	0	0	0	1	0	0	0	0	1
2018-05-28	AA+	Chengxin	2	15.217	12.4849	24.5588	1.3728	1.0945	50.5006	64.4059	47.2793	0.474736	0.296771	0	0	0	0	0	1	0	0	0	1	1
2014-03-14	AAA	brilliance	1	19.4198	7.2984	20.0368	3.3673	1.6352	51.7111	53.7426	44.0169	0.989606	0.478198	1	1	0	0	0	0	0	0	0	0	1
2015-05-08	AAA	brilliance	1	19.4198	7.2984	20.0368	3.3673	1.6352	51.7111	53.7426	44.0169	0.989606	0.478198	1	1	0	0	0	0	0	0	0	0	1
2016-05-10	AAA	brilliance	1	19.4198	7.2984	20.0368	3.3673	1.6352	51.7111	53.7426	44.0169	0.989606	0.478198	1	1	0	0	0	0	0	0	0	0	1
2017-05-10	AAA	brilliance	1	19.4198	7.2984	20.0368	3.3673	1.6352	51.7111	53.7426	44.0169	0.989606	0.478198	1	1	0	0	0	0	0	0	0	0	1
2018-05-04	AAA	brilliance	1	19.4198	7.2984	20.0368	3.3673	1.6352	51.7111	53.7426	44.0169	0.989606	0.478198	1	1	0	0	0	0	0	0	0	1	1
2013-10-15	AA	Chengxin	3	15.8633	8.2209	23.5971	2.3863	1.3361	65.9645	42.7196	62.8433	0.316914	0.10901	0	0	0	0	0	1	0	0	0	0	1
2014-11-11	AA	Chengxin	3	15.8633	8.2209	23.5971	2.3863	1.3361	65.9645	42.7196	62.8433	0.316914	0.10901	0	0	0	0	0	1	0	0	0	0	1
2015-05-11	AA	Chengxin	3	15.8633	8.2209	23.5971	2.3863	1.3361	65.9645	42.7196	62.8433	0.316914	0.10901	0	0	0	0	0	1	0	0	0	0	1
2016-06-17	AA	Chengxin	3	15.8633	8.2209	23.5971	2.3863	1.3361	65.9645	42.7196	62.8433	0.316914	0.10901	0	0	0	0	0	1	0	0	0	0	1
2017-05-24	AA	Chengxin	3	15.8633	8.2209	23.5971	2.3863	1.3361	65.9645	42.7196	62.8433	0.316914	0.10901	0	0	0	0	0	1	0	0	0	0	1
2018-06-13	AA	Chengxin	3	15.8633	8.2209	23.5971	2.3863	1.3361	65.9645	42.7196	62.8433	0.316914	0.10901	0	0	0	0	0	1	0	0	0	1	1
2014-05-30	AA	Pengyuan	3	15.0219	16.0093	20.9425	0.9088	0.5066	51.069	100	44.7112	0.22241	0.180555	0	0	0	0	0	0	0	0	1	0	1
2015-05-25	AA	Pengyuan	3	15.0219	16.0093	20.9425	0.9088	0.5066	51.069	100	44.7112	0.22241	0.180555	0	0	0	0	0	0	0	0	1	0	1
2016-04-29	AA	Pengyuan	3	15.0219	16.0093	20.9425	0.9088	0.5066	51.069	100	44.7112	0.22241	0.180555	0	0	0	0	0	0	0	0	1	0	1
2017-06-05	AA	Pengyuan	3	15.0219	16.0093	20.9425	0.9088	0.5066	51.069	100	44.7112	0.22241	0.180555	0	0	0	0	0	0	0	0	1	0	1
2018-06-12	AA	Pengyuan	3	15.0219	16.0093	20.9425	0.9088	0.5066	51.069	100	44.7112	0.22241	0.180555	0	0	0	0	0	0	0	0	1	1	1
2014-08-22	AA	Pengyuan	3	10.2143	6.1923	23.9196	0.9332	0.7876	51.0476	65.0618	48.0671	0.622681	0.288017	0	0	0	0	0	0	0	0	1	0	1
2015-04-24	AA	Pengyuan	3	10.2143	6.1923	23.9196	0.9332	0.7876	51.0476	65.0618	48.0671	0.622681	0.288017	0	0	0	0	0	0	0	0	1	0	1
2016-05-10	AA	Pengyuan	3	10.2143	6.1923	23.9196	0.9332	0.7876	51.0476	65.0618	48.0671	0.622681	0.288017	0	0	0	0	0	0	0	0	1	0	1
2017-06-14	AA	Pengyuan	3	10.2143	6.1923	23.9196	0.9332	0.7876	51.0476	65.0618	48.0671	0.622681	0.288017	0	0	0	0	0	0	0	0	1	0	1
2018-04-28	AA	Pengyuan	3	10.2143	6.1923	23.9196	0.9332	0.7876	51.0476	65.0618	48.0671	0.622681	0.288017	0	0	0	0	0	0	0	0	1	1	1
2014-04-23	AA+	Chengxin	2	11.4738	3.6091	23.8866	1.5709	1.4305	40.8114	80.0497	43.4607	0.639135	0.499896	0	0	0	0	0	1	0	0	0	0	1
2014-08-08	AA+	Chengxin	2	11.4738	3.6091	23.8866	1.5709	1.4305	40.8114	80.0497	43.4607	0.639135	0.499896	0	0	0	0	0	1	0	0	0	0	1
2015-05-04	AA+	Chengxin	2	11.4738	3.6091	23.8866	1.5709	1.4305	40.8114	80.0497	43.4607	0.639135	0.499896	0	0	0	0	0	1	0	0	0	0	1
2016-04-29	AAA	Chengxin	1	11.4738	3.6091	23.8866	1.5709	1.4305	40.8114	80.0497	43.4607	0.639135	0.499896	0	0	0	0	0	1	0	0	0	0	1
2017-05-27	AAA	Chengxin	1	11.4738	3.6091	23.8866	1.5709	1.4305	40.8114	80.0497	43.4607	0.639135	0.499896	0	0	0	0	0	1	0	0	0	0	1
2018-06-07	AAA	Chengxin	1	11.4738	3.6091	23.8866	1.5709	1.4305	40.8114	80.0497	43.4607	0.639135	0.499896	0	0	0	0	0	1	0	0	0	1	1
2014-04-28	AA	Dagong	3	29.4815	15.2178	40.0531	0.4392	0.4167	53.1077	67.4032	54.5241	0.166927	0.112514	0	0	0	0	1	0	0	0	0	0	1
2015-04-20	AA	Dagong	3	29.4815	15.2178	40.0531	0.4392	0.4167	53.1077	67.4032	54.5241	0.166927	0.112514	0	0	0	0	1	0	0	0	0	0	1
2016-06-03	AA	Dagong	3	29.4815	15.2178	40.0531	0.4392	0.4167	53.1077	67.4032	54.5241	0.166927	0.112514	0	0	0	0	1	0	0	0	0	0	1
2016-12-26	AA	Dagong	3	29.4815	15.2178	40.0531	0.4392	0.4167	53.1077	67.4032	54.5241	0.166927	0.112514	0	0	0	0	1	0	0	0	0	0	1
2017-05-18	AA	Dagong	3	29.4815	15.2178	40.0531	0.4392	0.4167	53.1077	67.4032	54.5241	0.166927	0.112514	0	0	0	0	1	0	0	0	0	0	1
2018-05-30	AA	Dagong	3	29.4815	15.2178	40.0531	0.4392	0.4167	53.1077	67.4032	54.5241	0.166927	0.112514	0	0	0	0	1	0	0	0	0	1	1
2014-08-22	AA	Pengyuan	3	13.8325	13.6211	19.4792	2.2381	1.5745	43.5415	92.5066	30.674	0.653642	0.58255	0	0	0	0	0	0	0	0	1	0	1
2015-06-18	AA	Pengyuan	3	13.8325	13.6211	19.4792	2.2381	1.5745	43.5415	92.5066	30.674	0.653642	0.58255	0	0	0	0	0	0	0	0	1	0	1
2016-04-29	AA	Pengyuan	3	13.8325	13.6211	19.4792	2.2381	1.5745	43.5415	92.5066	30.674	0.653642	0.58255	0	0	0	0	0	0	0	0	1	0	1
2017-05-24	AA	Pengyuan	3	13.8325	13.6211	19.4792	2.2381	1.5745	43.5415	92.5066	30.674	0.653642	0.58255	0	0	0	0	0	0	0	0	1	0	1
2018-04-18	AA	Pengyuan	3	13.8325	13.6211	19.4792	2.2381	1.5745	43.5415	92.5066	30.674	0.653642	0.58255	0	0	0	0	0	0	0	0	1	1	1
2014-09-06	AA	Lianhe_Fitch	3	7.0596	14.758	16.1115	0.6764	0.3514	64.8196	56.5619	60.9747	0.0223626	0.0126487	0	0	0	0	0	0	0	1	0	0	1
2015-04-27	AA	Lianhe_Fitch	3	7.0596	14.758	16.1115	0.6764	0.3514	64.8196	56.5619	60.9747	0.0223626	0.0126487	0	0	0	0	0	0	0	1	0	0	1
2016-05-26	AA	Lianhe_Fitch	3	7.0596	14.758	16.1115	0.6764	0.3514	64.8196	56.5619	60.9747	0.0223626	0.0126487	0	0	0	0	0	0	0	1	0	0	1
2017-06-15	AA	Lianhe_Fitch	3	7.0596	14.758	16.1115	0.6764	0.3514	64.8196	56.5619	60.9747	0.0223626	0.0126487	0	0	0	0	0	0	0	1	0	0	1
2018-06-25	AA	Lianhe_Fitch	3	7.0596	14.758	16.1115	0.6764	0.3514	64.8196	56.5619	60.9747	0.0223626	0.0126487	0	0	0	0	0	0	0	1	0	1	1
2018-08-14	A	Lianhe_Fitch	6	7.0596	14.758	16.1115	0.6764	0.3514	64.8196	56.5619	60.9747	0.0223626	0.0126487	0	0	0	0	0	0	0	1	0	1	1
2014-05-19	AA	Lianhe_Fitch	3	6.0117	4.4121	12.4847	1.1815	1.1508	82.9914	99.9946	81.9704	0.977902	0.903578	0	0	0	0	0	0	0	1	0	0	1
2014-10-29	AA	Lianhe_Fitch	3	6.0117	4.4121	12.4847	1.1815	1.1508	82.9914	99.9946	81.9704	0.977902	0.903578	0	0	0	0	0	0	0	1	0	0	1
2015-06-19	AA	Lianhe_Fitch	3	6.0117	4.4121	12.4847	1.1815	1.1508	82.9914	99.9946	81.9704	0.977902	0.903578	0	0	0	0	0	0	0	1	0	0	1
2016-06-21	AA	Lianhe_Fitch	3	6.0117	4.4121	12.4847	1.1815	1.1508	82.9914	99.9946	81.9704	0.977902	0.903578	0	0	0	0	0	0	0	1	0	0	1
2017-06-26	AA	Lianhe_Fitch	3	6.0117	4.4121	12.4847	1.1815	1.1508	82.9914	99.9946	81.9704	0.977902	0.903578	0	0	0	0	0	0	0	1	0	0	1
2018-06-15	AA	Lianhe_Fitch	3	6.0117	4.4121	12.4847	1.1815	1.1508	82.9914	99.9946	81.9704	0.977902	0.903578	0	0	0	0	0	0	0	1	0	1	1
2014-10-08	AAA	Pengyuan	1	9.9124	13.6527	11.7118	1.9028	1.1913	38.0145	90.8245	21.3577	0.792309	0.614513	0	0	0	0	0	0	0	0	1	0	1
2015-06-19	AAA	Pengyuan	1	9.9124	13.6527	11.7118	1.9028	1.1913	38.0145	90.8245	21.3577	0.792309	0.614513	0	0	0	0	0	0	0	0	1	0	1
2016-06-02	AAA	Pengyuan	1	9.9124	13.6527	11.7118	1.9028	1.1913	38.0145	90.8245	21.3577	0.792309	0.614513	0	0	0	0	0	0	0	0	1	0	1
2017-06-15	AAA	Pengyuan	1	9.9124	13.6527	11.7118	1.9028	1.1913	38.0145	90.8245	21.3577	0.792309	0.614513	0	0	0	0	0	0	0	0	1	0	1
2018-06-07	AAA	Pengyuan	1	9.9124	13.6527	11.7118	1.9028	1.1913	38.0145	90.8245	21.3577	0.792309	0.614513	0	0	0	0	0	0	0	0	1	1	1
2014-10-13	AA	Pengyuan	3	7.6865	14.5031	13.9453	0.8634	0.4188	75.681	72.574	68.7762	0.15277	0.0899032	0	0	0	0	0	0	0	0	1	0	1
2015-02-12	AA	Pengyuan	3	7.6865	14.5031	13.9453	0.8634	0.4188	75.681	72.574	68.7762	0.15277	0.0899032	0	0	0	0	0	0	0	0	1	0	1
2016-04-11	AA	Pengyuan	3	7.6865	14.5031	13.9453	0.8634	0.4188	75.681	72.574	68.7762	0.15277	0.0899032	0	0	0	0	0	0	0	0	1	0	1
2017-05-05	AA	Pengyuan	3	7.6865	14.5031	13.9453	0.8634	0.4188	75.681	72.574	68.7762	0.15277	0.0899032	0	0	0	0	0	0	0	0	1	0	1
2018-05-29	AA	Pengyuan	3	7.6865	14.5031	13.9453	0.8634	0.4188	75.681	72.574	68.7762	0.15277	0.0899032	0	0	0	0	0	0	0	0	1	1	1
2014-06-13	AA	Jincheng	3	7.7457	14.9301	13.5653	1.1296	0.2912	70.2717	93.8026	66.384	0.200638	0.1863	0	0	0	0	0	0	1	0	0	0	1
2014-11-28	AA	Jincheng	3	7.7457	14.9301	13.5653	1.1296	0.2912	70.2717	93.8026	66.384	0.200638	0.1863	0	0	0	0	0	0	1	0	0	0	1
2015-05-28	AA	Jincheng	3	7.7457	14.9301	13.5653	1.1296	0.2912	70.2717	93.8026	66.384	0.200638	0.1863	0	0	0	0	0	0	1	0	0	0	1
2016-05-04	AA	Jincheng	3	7.7457	14.9301	13.5653	1.1296	0.2912	70.2717	93.8026	66.384	0.200638	0.1863	0	0	0	0	0	0	1	0	0	0	1
2017-06-29	AA	Jincheng	3	7.7457	14.9301	13.5653	1.1296	0.2912	70.2717	93.8026	66.384	0.200638	0.1863	0	0	0	0	0	0	1	0	0	0	1
2018-06-12	AA	Jincheng	3	7.7457	14.9301	13.5653	1.1296	0.2912	70.2717	93.8026	66.384	0.200638	0.1863	0	0	0	0	0	0	1	0	0	1	1
2014-11-27	AA	Jincheng	3	33.4486	5.7167	95.0091	1.0449	1.0446	28.6913	99.145	29.7772	0.482866	0.472954	0	0	0	0	0	0	1	0	0	0	1
2015-05-28	AA+	Jincheng	2	33.4486	5.7167	95.0091	1.0449	1.0446	28.6913	99.145	29.7772	0.482866	0.472954	0	0	0	0	0	0	1	0	0	0	1
2016-06-21	AA+	Jincheng	2	33.4486	5.7167	95.0091	1.0449	1.0446	28.6913	99.145	29.7772	0.482866	0.472954	0	0	0	0	0	0	1	0	0	0	1
2017-06-14	AA+	Jincheng	2	33.4486	5.7167	95.0091	1.0449	1.0446	28.6913	99.145	29.7772	0.482866	0.472954	0	0	0	0	0	0	1	0	0	0	1
2018-06-12	AA+	Jincheng	2	33.4486	5.7167	95.0091	1.0449	1.0446	28.6913	99.145	29.7772	0.482866	0.472954	0	0	0	0	0	0	1	0	0	1	1
2014-11-11	AA	Chengxin	3	15.8633	8.2209	23.5971	2.3863	1.3361	65.9645	42.7196	62.8433	0.316914	0.10901	0	0	0	0	0	1	0	0	0	0	1
2016-06-17	AA	Chengxin	3	15.8633	8.2209	23.5971	2.3863	1.3361	65.9645	42.7196	62.8433	0.316914	0.10901	0	0	0	0	0	1	0	0	0	0	1
2017-05-24	AA	Chengxin	3	15.8633	8.2209	23.5971	2.3863	1.3361	65.9645	42.7196	62.8433	0.316914	0.10901	0	0	0	0	0	1	0	0	0	0	1
2018-06-13	AA	Chengxin	3	15.8633	8.2209	23.5971	2.3863	1.3361	65.9645	42.7196	62.8433	0.316914	0.10901	0	0	0	0	0	1	0	0	0	1	1
2015-03-24	AA+	Jincheng	2	-5.7981	-3.5184	0.182574	0.8356	0.7245	87.2801	96.0338	85.5702	0.0959946	0.06845	0	0	0	0	0	0	1	0	0	0	1
2015-06-10	AA+	Jincheng	2	-5.7981	-3.5184	0.182574	0.8356	0.7245	87.2801	96.0338	85.5702	0.0959946	0.06845	0	0	0	0	0	0	1	0	0	0	1
2016-06-17	AA+	Jincheng	2	-5.7981	-3.5184	0.182574	0.8356	0.7245	87.2801	96.0338	85.5702	0.0959946	0.06845	0	0	0	0	0	0	1	0	0	0	1
2017-06-21	AA+	Jincheng	2	-5.7981	-3.5184	0.182574	0.8356	0.7245	87.2801	96.0338	85.5702	0.0959946	0.06845	0	0	0	0	0	0	1	0	0	0	1
2018-06-22	AA+	Jincheng	2	-5.7981	-3.5184	0.182574	0.8356	0.7245	87.2801	96.0338	85.5702	0.0959946	0.06845	0	0	0	0	0	0	1	0	0	1	1
2015-01-23	AA	Lianhe_Fitch	3	5.2543	13.636	6.04792	1.4924	1.2995	67.8071	87.6778	19.8897	0.289487	0.249926	0	0	0	0	0	0	0	1	0	0	1
2016-06-20	AA	Lianhe_Fitch	3	5.2543	13.636	6.04792	1.4924	1.2995	67.8071	87.6778	19.8897	0.289487	0.249926	0	0	0	0	0	0	0	1	0	0	1
2017-06-06	AA	Lianhe_Fitch	3	5.2543	13.636	6.04792	1.4924	1.2995	67.8071	87.6778	19.8897	0.289487	0.249926	0	0	0	0	0	0	0	1	0	0	1
2018-05-28	AA	Lianhe_Fitch	3	5.2543	13.636	6.04792	1.4924	1.2995	67.8071	87.6778	19.8897	0.289487	0.249926	0	0	0	0	0	0	0	1	0	1	1
2015-03-19	AA+	Pengyuan	2	15.6465	29.2696	16.1364	1.7015	0.9561	55.5957	98.3063	22.4556	0.254394	0.250085	0	0	0	0	0	0	0	0	1	0	1
2015-06-02	AA+	Pengyuan	2	15.6465	29.2696	16.1364	1.7015	0.9561	55.5957	98.3063	22.4556	0.254394	0.250085	0	0	0	0	0	0	0	0	1	0	1
2016-05-17	AAA	Pengyuan	1	15.6465	29.2696	16.1364	1.7015	0.9561	55.5957	98.3063	22.4556	0.254394	0.250085	0	0	0	0	0	0	0	0	1	0	1
2017-05-03	AAA	Pengyuan	1	15.6465	29.2696	16.1364	1.7015	0.9561	55.5957	98.3063	22.4556	0.254394	0.250085	0	0	0	0	0	0	0	0	1	0	1
2018-05-15	AAA	Pengyuan	1	15.6465	29.2696	16.1364	1.7015	0.9561	55.5957	98.3063	22.4556	0.254394	0.250085	0	0	0	0	0	0	0	0	1	1	1
2015-04-17	AA	Lianhe_Fitch	3	32.6408	2.8778	70.9438	0.4651	0.3929	50.7545	100	46.0567	0.0685773	0.03384	0	0	0	0	0	0	0	1	0	0	1
2016-04-01	AA+	Lianhe_Fitch	2	32.6408	2.8778	70.9438	0.4651	0.3929	50.7545	100	46.0567	0.0685773	0.03384	0	0	0	0	0	0	0	1	0	0	1
2017-05-24	AA+	Lianhe_Fitch	2	32.6408	2.8778	70.9438	0.4651	0.3929	50.7545	100	46.0567	0.0685773	0.03384	0	0	0	0	0	0	0	1	0	0	1
2018-06-14	AA+	Lianhe_Fitch	2	32.6408	2.8778	70.9438	0.4651	0.3929	50.7545	100	46.0567	0.0685773	0.03384	0	0	0	0	0	0	0	1	0	1	1
2015-04-02	AA	Lianhe_Fitch	3	5.82	5.8654	11.8673	1.2511	0.7303	30.3853	99.8557	29.2276	0.425123	0.424509	0	0	0	0	0	0	0	1	0	0	1
2016-05-27	AA	Lianhe_Fitch	3	5.82	5.8654	11.8673	1.2511	0.7303	30.3853	99.8557	29.2276	0.425123	0.424509	0	0	0	0	0	0	0	1	0	0	1
2017-05-24	AA	Lianhe_Fitch	3	5.82	5.8654	11.8673	1.2511	0.7303	30.3853	99.8557	29.2276	0.425123	0.424509	0	0	0	0	0	0	0	1	0	0	1
2018-05-29	AA+	Lianhe_Fitch	2	5.82	5.8654	11.8673	1.2511	0.7303	30.3853	99.8557	29.2276	0.425123	0.424509	0	0	0	0	0	0	0	1	0	1	1
2014-09-02	AA+	Chengxin	2	3.1144	6.374	5.32467	1.3377	0.895	55.5431	99.9749	45.9099	0.404695	0.399145	0	0	0	0	0	1	0	0	0	0	1
2016-05-17	AA+	Chengxin	2	3.1144	6.374	5.32467	1.3377	0.895	55.5431	99.9749	45.9099	0.404695	0.399145	0	0	0	0	0	1	0	0	0	0	1
2017-04-28	AA+	Chengxin	2	3.1144	6.374	5.32467	1.3377	0.895	55.5431	99.9749	45.9099	0.404695	0.399145	0	0	0	0	0	1	0	0	0	0	1
2018-06-27	AA+	Chengxin	2	3.1144	6.374	5.32467	1.3377	0.895	55.5431	99.9749	45.9099	0.404695	0.399145	0	0	0	0	0	1	0	0	0	1	1
2015-05-25	AA	Dagong	3	29.4815	15.2178	40.0531	0.4392	0.4167	53.1077	67.4032	54.5241	0.166927	0.112514	0	0	0	0	1	0	0	0	0	0	1
2016-06-03	AA	Dagong	3	29.4815	15.2178	40.0531	0.4392	0.4167	53.1077	67.4032	54.5241	0.166927	0.112514	0	0	0	0	1	0	0	0	0	0	1
2016-12-26	AA	Dagong	3	29.4815	15.2178	40.0531	0.4392	0.4167	53.1077	67.4032	54.5241	0.166927	0.112514	0	0	0	0	1	0	0	0	0	0	1
2017-05-18	AA	Dagong	3	29.4815	15.2178	40.0531	0.4392	0.4167	53.1077	67.4032	54.5241	0.166927	0.112514	0	0	0	0	1	0	0	0	0	0	1
2018-05-30	AA	Dagong	3	29.4815	15.2178	40.0531	0.4392	0.4167	53.1077	67.4032	54.5241	0.166927	0.112514	0	0	0	0	1	0	0	0	0	1	1
2015-06-15	AAA	Chengxin	1	1.321	1.9372	6.53012	1.1752	0.8079	58.5048	96.4467	49.4313	0.292747	0.244993	0	0	0	0	0	1	0	0	0	0	1
2016-06-27	AAA	Chengxin	1	1.321	1.9372	6.53012	1.1752	0.8079	58.5048	96.4467	49.4313	0.292747	0.244993	0	0	0	0	0	1	0	0	0	0	1
2017-06-20	AAA	Chengxin	1	1.321	1.9372	6.53012	1.1752	0.8079	58.5048	96.4467	49.4313	0.292747	0.244993	0	0	0	0	0	1	0	0	0	0	1
2018-06-27	AAA	Chengxin	1	1.321	1.9372	6.53012	1.1752	0.8079	58.5048	96.4467	49.4313	0.292747	0.244993	0	0	0	0	0	1	0	0	0	1	1
2015-04-22	AA+	Dagong	2	24.1938	8.0614	25.3333	1.9111	0.6576	71.6884	69.233	47.5859	0.283665	0.19639	0	0	0	0	1	0	0	0	0	0	1
2016-06-21	AA+	Dagong	2	24.1938	8.0614	25.3333	1.9111	0.6576	71.6884	69.233	47.5859	0.283665	0.19639	0	0	0	0	1	0	0	0	0	0	1
2017-05-22	AA+	Dagong	2	24.1938	8.0614	25.3333	1.9111	0.6576	71.6884	69.233	47.5859	0.283665	0.19639	0	0	0	0	1	0	0	0	0	0	1
2018-06-07	AA+	Dagong	2	24.1938	8.0614	25.3333	1.9111	0.6576	71.6884	69.233	47.5859	0.283665	0.19639	0	0	0	0	1	0	0	0	0	1	1
2015-04-10	AA	Pengyuan	3	14.4421	15.5946	18.8941	1.4643	1.1254	47.9984	99.4799	35.5968	0.288548	0.142918	0	0	0	0	0	0	0	0	1	0	1
2016-05-24	AA	Pengyuan	3	14.4421	15.5946	18.8941	1.4643	1.1254	47.9984	99.4799	35.5968	0.288548	0.142918	0	0	0	0	0	0	0	0	1	0	1
2017-05-15	AA	Pengyuan	3	14.4421	15.5946	18.8941	1.4643	1.1254	47.9984	99.4799	35.5968	0.288548	0.142918	0	0	0	0	0	0	0	0	1	0	1
2018-05-15	AA	Pengyuan	3	14.4421	15.5946	18.8941	1.4643	1.1254	47.9984	99.4799	35.5968	0.288548	0.142918	0	0	0	0	0	0	0	0	1	1	1
2015-05-12	AA+	Lianhe_Fitch	2	0.379	2.7224	12.0767	1.5804	1.1804	40.3176	96.1127	31.026	0.140627	0.130455	0	0	0	0	0	0	0	1	0	0	1
2016-05-25	AA+	Lianhe_Fitch	2	0.379	2.7224	12.0767	1.5804	1.1804	40.3176	96.1127	31.026	0.140627	0.130455	0	0	0	0	0	0	0	1	0	0	1
2017-05-25	AA+	Lianhe_Fitch	2	0.379	2.7224	12.0767	1.5804	1.1804	40.3176	96.1127	31.026	0.140627	0.130455	0	0	0	0	0	0	0	1	0	0	1
2018-05-18	AA+	Lianhe_Fitch	2	0.379	2.7224	12.0767	1.5804	1.1804	40.3176	96.1127	31.026	0.140627	0.130455	0	0	0	0	0	0	0	1	0	1	1
2015-07-16	AA+	Dagong	2	24.1938	8.0614	25.3333	1.9111	0.6576	71.6884	69.233	47.5859	0.283665	0.19639	0	0	0	0	1	0	0	0	0	0	1
2016-06-21	AA+	Dagong	2	24.1938	8.0614	25.3333	1.9111	0.6576	71.6884	69.233	47.5859	0.283665	0.19639	0	0	0	0	1	0	0	0	0	0	1
2017-05-22	AA+	Dagong	2	24.1938	8.0614	25.3333	1.9111	0.6576	71.6884	69.233	47.5859	0.283665	0.19639	0	0	0	0	1	0	0	0	0	0	1
2018-06-07	AA+	Dagong	2	24.1938	8.0614	25.3333	1.9111	0.6576	71.6884	69.233	47.5859	0.283665	0.19639	0	0	0	0	1	0	0	0	0	1	1
2015-07-16	AA+	Dagong	2	24.1938	8.0614	25.3333	1.9111	0.6576	71.6884	69.233	47.5859	0.283665	0.19639	0	0	0	0	1	0	0	0	0	0	1
2016-06-21	AA+	Dagong	2	24.1938	8.0614	25.3333	1.9111	0.6576	71.6884	69.233	47.5859	0.283665	0.19639	0	0	0	0	1	0	0	0	0	0	1
2017-05-22	AA+	Dagong	2	24.1938	8.0614	25.3333	1.9111	0.6576	71.6884	69.233	47.5859	0.283665	0.19639	0	0	0	0	1	0	0	0	0	0	1
2018-06-07	AA+	Dagong	2	24.1938	8.0614	25.3333	1.9111	0.6576	71.6884	69.233	47.5859	0.283665	0.19639	0	0	0	0	1	0	0	0	0	1	1
2015-05-19	AAA	Dagong	1	-37.4059	-4.8325	-17.6285	1.1239	0.9584	38.2593	100	36.8986	0.604362	0.561154	0	0	0	0	1	0	0	0	0	0	1
2016-05-27	AAA	Dagong	1	-37.4059	-4.8325	-17.6285	1.1239	0.9584	38.2593	100	36.8986	0.604362	0.561154	0	0	0	0	1	0	0	0	0	0	1
2017-05-24	AAA	Dagong	1	-37.4059	-4.8325	-17.6285	1.1239	0.9584	38.2593	100	36.8986	0.604362	0.561154	0	0	0	0	1	0	0	0	0	0	1
2018-06-14	AAA	Dagong	1	-37.4059	-4.8325	-17.6285	1.1239	0.9584	38.2593	100	36.8986	0.604362	0.561154	0	0	0	0	1	0	0	0	0	1	1
2015-05-12	AA	Dagong	3	4.5238	1.9732	7.19266	1.3302	0.7281	59.4492	99.9523	58.0637	0.148683	0.148612	0	0	0	0	1	0	0	0	0	0	1
2016-05-30	AA	Dagong	3	4.5238	1.9732	7.19266	1.3302	0.7281	59.4492	99.9523	58.0637	0.148683	0.148612	0	0	0	0	1	0	0	0	0	0	1
2016-12-01	AA	Dagong	3	4.5238	1.9732	7.19266	1.3302	0.7281	59.4492	99.9523	58.0637	0.148683	0.148612	0	0	0	0	1	0	0	0	0	0	1
2017-06-06	AA+	Dagong	2	4.5238	1.9732	7.19266	1.3302	0.7281	59.4492	99.9523	58.0637	0.148683	0.148612	0	0	0	0	1	0	0	0	0	0	1
2018-06-12	AA+	Dagong	2	4.5238	1.9732	7.19266	1.3302	0.7281	59.4492	99.9523	58.0637	0.148683	0.148612	0	0	0	0	1	0	0	0	0	1	1
2015-09-11	AA	Jincheng	3	15.1216	21.5927	17.715	1.2723	0.3712	46.3118	100	32.3265	0.0814336	0.0814336	0	0	0	0	0	0	1	0	0	0	1
2016-06-20	AA	Jincheng	3	15.1216	21.5927	17.715	1.2723	0.3712	46.3118	100	32.3265	0.0814336	0.0814336	0	0	0	0	0	0	1	0	0	0	1
2017-04-26	AA	Jincheng	3	15.1216	21.5927	17.715	1.2723	0.3712	46.3118	100	32.3265	0.0814336	0.0814336	0	0	0	0	0	0	1	0	0	0	1
2018-06-27	AA	Jincheng	3	15.1216	21.5927	17.715	1.2723	0.3712	46.3118	100	32.3265	0.0814336	0.0814336	0	0	0	0	0	0	1	0	0	1	1
2015-07-23	AA	Lianhe_Fitch	3	0.6054	1.7548	6.34085	1.8111	1.4248	44.8728	95.7469	41.8351	0.711365	0.67125	0	0	0	0	0	0	0	1	0	0	1
2016-04-27	AA	Lianhe_Fitch	3	0.6054	1.7548	6.34085	1.8111	1.4248	44.8728	95.7469	41.8351	0.711365	0.67125	0	0	0	0	0	0	0	1	0	0	1
2017-06-20	AA	Lianhe_Fitch	3	0.6054	1.7548	6.34085	1.8111	1.4248	44.8728	95.7469	41.8351	0.711365	0.67125	0	0	0	0	0	0	0	1	0	0	1
2018-05-24	AA	Lianhe_Fitch	3	0.6054	1.7548	6.34085	1.8111	1.4248	44.8728	95.7469	41.8351	0.711365	0.67125	0	0	0	0	0	0	0	1	0	1	1
2014-11-25	AAA	Lianhe_Fitch	1	10.4527	8.4995	24.6126	1.1496	1.0064	63.6482	97.3029	70.5827	0.598772	0.569473	0	0	0	0	0	0	0	1	0	0	1
2016-05-13	AAA	Lianhe_Fitch	1	10.4527	8.4995	24.6126	1.1496	1.0064	63.6482	97.3029	70.5827	0.598772	0.569473	0	0	0	0	0	0	0	1	0	0	1
2017-06-27	AAA	Lianhe_Fitch	1	10.4527	8.4995	24.6126	1.1496	1.0064	63.6482	97.3029	70.5827	0.598772	0.569473	0	0	0	0	0	0	0	1	0	0	1
2018-06-11	AAA	Lianhe_Fitch	1	10.4527	8.4995	24.6126	1.1496	1.0064	63.6482	97.3029	70.5827	0.598772	0.569473	0	0	0	0	0	0	0	1	0	1	1
2015-04-03	AA	Lianhe_Fitch	3	19.4527	11.1198	24.8349	1.8715	1.0648	53.3598	53.0996	48.3965	0.365557	0.0752109	0	0	0	0	0	0	0	1	0	0	1
2016-06-23	AA	Lianhe_Fitch	3	19.4527	11.1198	24.8349	1.8715	1.0648	53.3598	53.0996	48.3965	0.365557	0.0752109	0	0	0	0	0	0	0	1	0	0	1
2017-06-06	AA	Lianhe_Fitch	3	19.4527	11.1198	24.8349	1.8715	1.0648	53.3598	53.0996	48.3965	0.365557	0.0752109	0	0	0	0	0	0	0	1	0	0	1
2018-01-08	AA+	Lianhe_Fitch	2	19.4527	11.1198	24.8349	1.8715	1.0648	53.3598	53.0996	48.3965	0.365557	0.0752109	0	0	0	0	0	0	0	1	0	1	1
2018-06-13	AA+	Lianhe_Fitch	2	19.4527	11.1198	24.8349	1.8715	1.0648	53.3598	53.0996	48.3965	0.365557	0.0752109	0	0	0	0	0	0	0	1	0	1	1
2015-08-04	AA	Dagong	3	4.5238	1.9732	7.19266	1.3302	0.7281	59.4492	99.9523	58.0637	0.148683	0.148612	0	0	0	0	1	0	0	0	0	0	1
2016-05-30	AA	Dagong	3	4.5238	1.9732	7.19266	1.3302	0.7281	59.4492	99.9523	58.0637	0.148683	0.148612	0	0	0	0	1	0	0	0	0	0	1
2016-12-01	AA	Dagong	3	4.5238	1.9732	7.19266	1.3302	0.7281	59.4492	99.9523	58.0637	0.148683	0.148612	0	0	0	0	1	0	0	0	0	0	1
2017-06-06	AA+	Dagong	2	4.5238	1.9732	7.19266	1.3302	0.7281	59.4492	99.9523	58.0637	0.148683	0.148612	0	0	0	0	1	0	0	0	0	0	1
2018-06-12	AA+	Dagong	2	4.5238	1.9732	7.19266	1.3302	0.7281	59.4492	99.9523	58.0637	0.148683	0.148612	0	0	0	0	1	0	0	0	0	1	1
2015-05-26	AA	Lianhe_Fitch	3	1.7459	4.3186	4.08584	0.8973	0.6316	74.3736	100	49.6789	0.327887	0.253438	0	0	0	0	0	0	0	1	0	0	1
2016-06-14	AA	Lianhe_Fitch	3	1.7459	4.3186	4.08584	0.8973	0.6316	74.3736	100	49.6789	0.327887	0.253438	0	0	0	0	0	0	0	1	0	0	1
2017-06-26	AA	Lianhe_Fitch	3	1.7459	4.3186	4.08584	0.8973	0.6316	74.3736	100	49.6789	0.327887	0.253438	0	0	0	0	0	0	0	1	0	0	1
2018-01-05	AA+	Lianhe_Fitch	2	1.7459	4.3186	4.08584	0.8973	0.6316	74.3736	100	49.6789	0.327887	0.253438	0	0	0	0	0	0	0	1	0	1	1
2018-06-21	AA+	Lianhe_Fitch	2	1.7459	4.3186	4.08584	0.8973	0.6316	74.3736	100	49.6789	0.327887	0.253438	0	0	0	0	0	0	0	1	0	1	1
2015-07-16	AA	Lianhe_Fitch	3	19.6966	23.2357	23.449	1.405	1.1194	35.4359	75.8972	25.7224	0.55042	0.417754	0	0	0	0	0	0	0	1	0	0	1
2016-06-21	AA+	Lianhe_Fitch	2	19.6966	23.2357	23.449	1.405	1.1194	35.4359	75.8972	25.7224	0.55042	0.417754	0	0	0	0	0	0	0	1	0	0	1
2017-06-13	AA+	Lianhe_Fitch	2	19.6966	23.2357	23.449	1.405	1.1194	35.4359	75.8972	25.7224	0.55042	0.417754	0	0	0	0	0	0	0	1	0	0	1
2018-06-26	AA+	Lianhe_Fitch	2	19.6966	23.2357	23.449	1.405	1.1194	35.4359	75.8972	25.7224	0.55042	0.417754	0	0	0	0	0	0	0	1	0	1	1
2015-04-24	AA+	Pengyuan	2	33.1053	7.6854	55.5517	1.1962	0.4932	30.6753	85.5102	21.9993	0.204766	0.168986	0	0	0	0	0	0	0	0	1	0	1
2016-05-24	AA+	Pengyuan	2	33.1053	7.6854	55.5517	1.1962	0.4932	30.6753	85.5102	21.9993	0.204766	0.168986	0	0	0	0	0	0	0	0	1	0	1
2017-05-09	AA+	Pengyuan	2	33.1053	7.6854	55.5517	1.1962	0.4932	30.6753	85.5102	21.9993	0.204766	0.168986	0	0	0	0	0	0	0	0	1	0	1
2018-05-08	AA+	Pengyuan	2	33.1053	7.6854	55.5517	1.1962	0.4932	30.6753	85.5102	21.9993	0.204766	0.168986	0	0	0	0	0	0	0	0	1	1	1
2015-04-29	AA	Dagong	3	0.2718	1.5379	11.1126	4.6876	0.4202	26.7902	78.1925	26.3513	0.176444	0.137966	0	0	0	0	1	0	0	0	0	0	1
2016-05-26	AA	Dagong	3	0.2718	1.5379	11.1126	4.6876	0.4202	26.7902	78.1925	26.3513	0.176444	0.137966	0	0	0	0	1	0	0	0	0	0	1
2017-04-28	AA+	Dagong	2	0.2718	1.5379	11.1126	4.6876	0.4202	26.7902	78.1925	26.3513	0.176444	0.137966	0	0	0	0	1	0	0	0	0	0	1
2018-06-14	AA+	Dagong	2	0.2718	1.5379	11.1126	4.6876	0.4202	26.7902	78.1925	26.3513	0.176444	0.137966	0	0	0	0	1	0	0	0	0	1	1
2015-07-10	AAA	Chengxin	1	21.6831	11.1312	25.2405	3.163	0.9854	69.5309	42.7765	60.4611	0.220211	0.0939194	0	0	0	0	0	1	0	0	0	0	1
2016-05-27	AAA	Chengxin	1	21.6831	11.1312	25.2405	3.163	0.9854	69.5309	42.7765	60.4611	0.220211	0.0939194	0	0	0	0	0	1	0	0	0	0	1
2017-05-26	AAA	Chengxin	1	21.6831	11.1312	25.2405	3.163	0.9854	69.5309	42.7765	60.4611	0.220211	0.0939194	0	0	0	0	0	1	0	0	0	0	1
2018-05-25	AAA	Chengxin	1	21.6831	11.1312	25.2405	3.163	0.9854	69.5309	42.7765	60.4611	0.220211	0.0939194	0	0	0	0	0	1	0	0	0	1	1
2015-07-10	AAA	Chengxin	1	21.6831	11.1312	25.2405	3.163	0.9854	69.5309	42.7765	60.4611	0.220211	0.0939194	0	0	0	0	0	1	0	0	0	0	1
2016-05-27	AAA	Chengxin	1	21.6831	11.1312	25.2405	3.163	0.9854	69.5309	42.7765	60.4611	0.220211	0.0939194	0	0	0	0	0	1	0	0	0	0	1
2017-05-26	AAA	Chengxin	1	21.6831	11.1312	25.2405	3.163	0.9854	69.5309	42.7765	60.4611	0.220211	0.0939194	0	0	0	0	0	1	0	0	0	0	1
2018-05-25	AAA	Chengxin	1	21.6831	11.1312	25.2405	3.163	0.9854	69.5309	42.7765	60.4611	0.220211	0.0939194	0	0	0	0	0	1	0	0	0	1	1
2015-08-14	AA	Pengyuan	3	18.5223	35.0395	19.6149	2.2261	1.2532	38.5836	100	18.6179	0.806687	0.806687	0	0	0	0	0	0	0	0	1	0	1
2016-04-15	AA	Pengyuan	3	18.5223	35.0395	19.6149	2.2261	1.2532	38.5836	100	18.6179	0.806687	0.806687	0	0	0	0	0	0	0	0	1	0	1
2017-04-20	AA	Pengyuan	3	18.5223	35.0395	19.6149	2.2261	1.2532	38.5836	100	18.6179	0.806687	0.806687	0	0	0	0	0	0	0	0	1	0	1
2018-05-15	AA	Pengyuan	3	18.5223	35.0395	19.6149	2.2261	1.2532	38.5836	100	18.6179	0.806687	0.806687	0	0	0	0	0	0	0	0	1	1	1
2015-05-27	AA	Lianhe_Fitch	3	5.5546	1.5151	27.6974	0.8608	0.6948	60.1496	74.1046	52.8456	0.128575	0.0952803	0	0	0	0	0	0	0	1	0	0	1
2016-06-03	AA	Lianhe_Fitch	3	5.5546	1.5151	27.6974	0.8608	0.6948	60.1496	74.1046	52.8456	0.128575	0.0952803	0	0	0	0	0	0	0	1	0	0	1
2017-06-23	AA	Lianhe_Fitch	3	5.5546	1.5151	27.6974	0.8608	0.6948	60.1496	74.1046	52.8456	0.128575	0.0952803	0	0	0	0	0	0	0	1	0	0	1
2018-06-26	AA	Lianhe_Fitch	3	5.5546	1.5151	27.6974	0.8608	0.6948	60.1496	74.1046	52.8456	0.128575	0.0952803	0	0	0	0	0	0	0	1	0	1	1
2018-07-27	AA	Lianhe_Fitch	3	5.5546	1.5151	27.6974	0.8608	0.6948	60.1496	74.1046	52.8456	0.128575	0.0952803	0	0	0	0	0	0	0	1	0	1	1
2018-08-18	AA-	Lianhe_Fitch	4	5.5546	1.5151	27.6974	0.8608	0.6948	60.1496	74.1046	52.8456	0.128575	0.0952803	0	0	0	0	0	0	0	1	0	1	1
2018-08-21	A	Lianhe_Fitch	6	5.5546	1.5151	27.6974	0.8608	0.6948	60.1496	74.1046	52.8456	0.128575	0.0952803	0	0	0	0	0	0	0	1	0	1	1
2018-08-24	BB+	Lianhe_Fitch	11	5.5546	1.5151	27.6974	0.8608	0.6948	60.1496	74.1046	52.8456	0.128575	0.0952803	0	0	0	0	0	0	0	1	0	1	1
2018-08-27	C	Lianhe_Fitch	21	5.5546	1.5151	27.6974	0.8608	0.6948	60.1496	74.1046	52.8456	0.128575	0.0952803	0	0	0	0	0	0	0	1	0	1	1
2015-08-24	AAA	Chengxin	1	21.6831	11.1312	25.2405	3.163	0.9854	69.5309	42.7765	60.4611	0.220211	0.0939194	0	0	0	0	0	1	0	0	0	0	1
2016-05-27	AAA	Chengxin	1	21.6831	11.1312	25.2405	3.163	0.9854	69.5309	42.7765	60.4611	0.220211	0.0939194	0	0	0	0	0	1	0	0	0	0	1
2017-05-26	AAA	Chengxin	1	21.6831	11.1312	25.2405	3.163	0.9854	69.5309	42.7765	60.4611	0.220211	0.0939194	0	0	0	0	0	1	0	0	0	0	1
2018-05-25	AAA	Chengxin	1	21.6831	11.1312	25.2405	3.163	0.9854	69.5309	42.7765	60.4611	0.220211	0.0939194	0	0	0	0	0	1	0	0	0	1	1
2015-07-29	AA+	Lianhe_Fitch	2	-20.5419	-5.4912	-11.3177	0.6612	0.6094	65.2569	73.6824	67.7077	0.0984223	0.0710434	0	0	0	0	0	0	0	1	0	0	0
2016-06-16	AA+	Lianhe_Fitch	2	-20.5419	-5.4912	-11.3177	0.6612	0.6094	65.2569	73.6824	67.7077	0.0984223	0.0710434	0	0	0	0	0	0	0	1	0	0	0
2017-06-02	AAA	Lianhe_Fitch	1	-20.5419	-5.4912	-11.3177	0.6612	0.6094	65.2569	73.6824	67.7077	0.0984223	0.0710434	0	0	0	0	0	0	0	1	0	0	0
2018-06-22	AAA	Lianhe_Fitch	1	-20.5419	-5.4912	-11.3177	0.6612	0.6094	65.2569	73.6824	67.7077	0.0984223	0.0710434	0	0	0	0	0	0	0	1	0	1	0
2015-09-07	AA	Lianhe_Fitch	3	1.7459	4.3186	4.08584	0.8973	0.6316	74.3736	100	49.6789	0.327887	0.253438	0	0	0	0	0	0	0	1	0	0	1
2016-06-14	AA	Lianhe_Fitch	3	1.7459	4.3186	4.08584	0.8973	0.6316	74.3736	100	49.6789	0.327887	0.253438	0	0	0	0	0	0	0	1	0	0	1
2017-06-26	AA	Lianhe_Fitch	3	1.7459	4.3186	4.08584	0.8973	0.6316	74.3736	100	49.6789	0.327887	0.253438	0	0	0	0	0	0	0	1	0	0	1
2018-01-05	AA+	Lianhe_Fitch	2	1.7459	4.3186	4.08584	0.8973	0.6316	74.3736	100	49.6789	0.327887	0.253438	0	0	0	0	0	0	0	1	0	1	1
2018-06-21	AA+	Lianhe_Fitch	2	1.7459	4.3186	4.08584	0.8973	0.6316	74.3736	100	49.6789	0.327887	0.253438	0	0	0	0	0	0	0	1	0	1	1
2015-09-09	AA	Jincheng	3	5.0539	2.4958	9.62526	1.0853	0.4631	68.587	93.4126	56.8456	0.197427	0.183604	0	0	0	0	0	0	1	0	0	0	1
2016-05-27	AA	Jincheng	3	5.0539	2.4958	9.62526	1.0853	0.4631	68.587	93.4126	56.8456	0.197427	0.183604	0	0	0	0	0	0	1	0	0	0	1
2017-06-27	AA	Jincheng	3	5.0539	2.4958	9.62526	1.0853	0.4631	68.587	93.4126	56.8456	0.197427	0.183604	0	0	0	0	0	0	1	0	0	0	1
2018-06-27	AA	Jincheng	3	5.0539	2.4958	9.62526	1.0853	0.4631	68.587	93.4126	56.8456	0.197427	0.183604	0	0	0	0	0	0	1	0	0	1	1
2015-07-29	AA+	Lianhe_Fitch	2	-20.5419	-5.4912	-11.3177	0.6612	0.6094	65.2569	73.6824	67.7077	0.0984223	0.0710434	0	0	0	0	0	0	0	1	0	0	0
2016-06-16	AA+	Lianhe_Fitch	2	-20.5419	-5.4912	-11.3177	0.6612	0.6094	65.2569	73.6824	67.7077	0.0984223	0.0710434	0	0	0	0	0	0	0	1	0	0	0
2017-06-02	AAA	Lianhe_Fitch	1	-20.5419	-5.4912	-11.3177	0.6612	0.6094	65.2569	73.6824	67.7077	0.0984223	0.0710434	0	0	0	0	0	0	0	1	0	0	0
2018-06-22	AAA	Lianhe_Fitch	1	-20.5419	-5.4912	-11.3177	0.6612	0.6094	65.2569	73.6824	67.7077	0.0984223	0.0710434	0	0	0	0	0	0	0	1	0	1	0
2015-09-18	AAA	Chengxin	1	18.5472	10.5628	19.1433	1.827	0.4627	60.9809	81.1543	37.005	0.299181	0.242263	0	0	0	0	0	1	0	0	0	0	1
2016-05-09	AAA	Chengxin	1	18.5472	10.5628	19.1433	1.827	0.4627	60.9809	81.1543	37.005	0.299181	0.242263	0	0	0	0	0	1	0	0	0	0	1
2017-05-25	AAA	Chengxin	1	18.5472	10.5628	19.1433	1.827	0.4627	60.9809	81.1543	37.005	0.299181	0.242263	0	0	0	0	0	1	0	0	0	0	1
2018-05-24	AAA	Chengxin	1	18.5472	10.5628	19.1433	1.827	0.4627	60.9809	81.1543	37.005	0.299181	0.242263	0	0	0	0	0	1	0	0	0	1	1
2015-08-18	AA	Dagong	3	17.6747	16.8285	22.9328	2.3252	1.8834	27.8316	74.818	38.6572	1.08583	0.720293	0	0	0	0	1	0	0	0	0	0	1
2016-05-31	AA	Dagong	3	17.6747	16.8285	22.9328	2.3252	1.8834	27.8316	74.818	38.6572	1.08583	0.720293	0	0	0	0	1	0	0	0	0	0	1
2017-06-26	AA+	Dagong	2	17.6747	16.8285	22.9328	2.3252	1.8834	27.8316	74.818	38.6572	1.08583	0.720293	0	0	0	0	1	0	0	0	0	0	1
2018-06-01	AA+	Dagong	2	17.6747	16.8285	22.9328	2.3252	1.8834	27.8316	74.818	38.6572	1.08583	0.720293	0	0	0	0	1	0	0	0	0	1	1
2015-08-19	AA+	Lianhe_Fitch	2	5.0262	2.038	10.7123	1.3181	0.3284	79.4609	83.7763	58.989	0.111873	0.0937228	0	0	0	0	0	0	0	1	0	0	1
2016-06-28	AA+	Lianhe_Fitch	2	5.0262	2.038	10.7123	1.3181	0.3284	79.4609	83.7763	58.989	0.111873	0.0937228	0	0	0	0	0	0	0	1	0	0	1
2017-06-23	AA+	Lianhe_Fitch	2	5.0262	2.038	10.7123	1.3181	0.3284	79.4609	83.7763	58.989	0.111873	0.0937228	0	0	0	0	0	0	0	1	0	0	1
2018-06-26	AA+	Lianhe_Fitch	2	5.0262	2.038	10.7123	1.3181	0.3284	79.4609	83.7763	58.989	0.111873	0.0937228	0	0	0	0	0	0	0	1	0	1	1
2015-06-18	AA+	Pengyuan	2	20.3962	16.2436	22.6826	3.0083	2.5901	30.2203	97.852	12.2204	1.95666	1.91463	0	0	0	0	0	0	0	0	1	0	1
2016-06-06	AA+	Pengyuan	2	20.3962	16.2436	22.6826	3.0083	2.5901	30.2203	97.852	12.2204	1.95666	1.91463	0	0	0	0	0	0	0	0	1	0	1
2016-09-27	AAA	Pengyuan	1	20.3962	16.2436	22.6826	3.0083	2.5901	30.2203	97.852	12.2204	1.95666	1.91463	0	0	0	0	0	0	0	0	1	0	1
2017-06-08	AAA	Pengyuan	1	20.3962	16.2436	22.6826	3.0083	2.5901	30.2203	97.852	12.2204	1.95666	1.91463	0	0	0	0	0	0	0	0	1	0	1
2018-05-23	AAA	Pengyuan	1	20.3962	16.2436	22.6826	3.0083	2.5901	30.2203	97.852	12.2204	1.95666	1.91463	0	0	0	0	0	0	0	0	1	1	1
2015-08-24	AA	Lianhe_Fitch	3	5.82	5.8654	11.8673	1.2511	0.7303	30.3853	99.8557	29.2276	0.425123	0.424509	0	0	0	0	0	0	0	1	0	0	1
2016-05-27	AA	Lianhe_Fitch	3	5.82	5.8654	11.8673	1.2511	0.7303	30.3853	99.8557	29.2276	0.425123	0.424509	0	0	0	0	0	0	0	1	0	0	1
2017-05-24	AA	Lianhe_Fitch	3	5.82	5.8654	11.8673	1.2511	0.7303	30.3853	99.8557	29.2276	0.425123	0.424509	0	0	0	0	0	0	0	1	0	0	1
2018-05-29	AA+	Lianhe_Fitch	2	5.82	5.8654	11.8673	1.2511	0.7303	30.3853	99.8557	29.2276	0.425123	0.424509	0	0	0	0	0	0	0	1	0	1	1
2015-06-18	AA+	Pengyuan	2	20.3962	16.2436	22.6826	3.0083	2.5901	30.2203	97.852	12.2204	1.95666	1.91463	0	0	0	0	0	0	0	0	1	0	1
2016-06-06	AA+	Pengyuan	2	20.3962	16.2436	22.6826	3.0083	2.5901	30.2203	97.852	12.2204	1.95666	1.91463	0	0	0	0	0	0	0	0	1	0	1
2016-09-27	AAA	Pengyuan	1	20.3962	16.2436	22.6826	3.0083	2.5901	30.2203	97.852	12.2204	1.95666	1.91463	0	0	0	0	0	0	0	0	1	0	1
2017-06-08	AAA	Pengyuan	1	20.3962	16.2436	22.6826	3.0083	2.5901	30.2203	97.852	12.2204	1.95666	1.91463	0	0	0	0	0	0	0	0	1	0	1
2018-05-23	AAA	Pengyuan	1	20.3962	16.2436	22.6826	3.0083	2.5901	30.2203	97.852	12.2204	1.95666	1.91463	0	0	0	0	0	0	0	0	1	1	1
2015-08-20	AA	brilliance	3	0.8878	2.1648	3.63533	1.6547	1.5279	79.1784	62.4164	74.191	0.363497	0.209015	1	1	0	0	0	0	0	0	0	0	1
2016-06-24	AA	brilliance	3	0.8878	2.1648	3.63533	1.6547	1.5279	79.1784	62.4164	74.191	0.363497	0.209015	1	1	0	0	0	0	0	0	0	0	1
2017-03-31	AA+	brilliance	2	0.8878	2.1648	3.63533	1.6547	1.5279	79.1784	62.4164	74.191	0.363497	0.209015	1	1	0	0	0	0	0	0	0	0	1
2017-06-26	AA+	brilliance	2	0.8878	2.1648	3.63533	1.6547	1.5279	79.1784	62.4164	74.191	0.363497	0.209015	1	1	0	0	0	0	0	0	0	0	1
2018-06-25	AA+	brilliance	2	0.8878	2.1648	3.63533	1.6547	1.5279	79.1784	62.4164	74.191	0.363497	0.209015	1	1	0	0	0	0	0	0	0	1	1
2015-05-12	AAA	Dagong	1	17.3656	8.2729	27.2025	0.8549	0.7475	33.602	96.4844	19.4578	0.519958	0.197249	0	0	0	0	1	0	0	0	0	0	1
2016-06-14	AAA	Dagong	1	17.3656	8.2729	27.2025	0.8549	0.7475	33.602	96.4844	19.4578	0.519958	0.197249	0	0	0	0	1	0	0	0	0	0	1
2017-06-15	AAA	Dagong	1	17.3656	8.2729	27.2025	0.8549	0.7475	33.602	96.4844	19.4578	0.519958	0.197249	0	0	0	0	1	0	0	0	0	0	1
2018-06-14	AAA	Dagong	1	17.3656	8.2729	27.2025	0.8549	0.7475	33.602	96.4844	19.4578	0.519958	0.197249	0	0	0	0	1	0	0	0	0	1	1
2015-04-28	AA	Jincheng	3	2.9041	15.2954	3.6031	1.2408	0.9994	77.015	100	68.4548	0.367883	0.364197	0	0	0	0	0	0	1	0	0	0	1
2016-06-06	AA	Jincheng	3	2.9041	15.2954	3.6031	1.2408	0.9994	77.015	100	68.4548	0.367883	0.364197	0	0	0	0	0	0	1	0	0	0	1
2017-06-14	AA	Jincheng	3	2.9041	15.2954	3.6031	1.2408	0.9994	77.015	100	68.4548	0.367883	0.364197	0	0	0	0	0	0	1	0	0	0	1
2018-06-15	AA	Jincheng	3	2.9041	15.2954	3.6031	1.2408	0.9994	77.015	100	68.4548	0.367883	0.364197	0	0	0	0	0	0	1	0	0	1	1
2015-11-06	AA	Dagong	3	17.6747	16.8285	22.9328	2.3252	1.8834	27.8316	74.818	38.6572	1.08583	0.720293	0	0	0	0	1	0	0	0	0	0	1
2016-05-31	AA	Dagong	3	17.6747	16.8285	22.9328	2.3252	1.8834	27.8316	74.818	38.6572	1.08583	0.720293	0	0	0	0	1	0	0	0	0	0	1
2017-06-26	AA+	Dagong	2	17.6747	16.8285	22.9328	2.3252	1.8834	27.8316	74.818	38.6572	1.08583	0.720293	0	0	0	0	1	0	0	0	0	0	1
2018-06-01	AA+	Dagong	2	17.6747	16.8285	22.9328	2.3252	1.8834	27.8316	74.818	38.6572	1.08583	0.720293	0	0	0	0	1	0	0	0	0	1	1
2015-11-12	AA	Pengyuan	3	7.6865	14.5031	13.9453	0.8634	0.4188	75.681	72.574	68.7762	0.15277	0.0899032	0	0	0	0	0	0	0	0	1	0	1
2016-04-11	AA	Pengyuan	3	7.6865	14.5031	13.9453	0.8634	0.4188	75.681	72.574	68.7762	0.15277	0.0899032	0	0	0	0	0	0	0	0	1	0	1
2017-05-05	AA	Pengyuan	3	7.6865	14.5031	13.9453	0.8634	0.4188	75.681	72.574	68.7762	0.15277	0.0899032	0	0	0	0	0	0	0	0	1	0	1
2018-05-29	AA	Pengyuan	3	7.6865	14.5031	13.9453	0.8634	0.4188	75.681	72.574	68.7762	0.15277	0.0899032	0	0	0	0	0	0	0	0	1	1	1
2015-10-27	AA+	Pengyuan	2	151.489	5.7711	165.481	6.0244	5.8094	24.9443	27.724	9.2541	4.92761	1.35062	0	0	0	0	0	0	0	0	1	0	0
2016-06-20	AA+	Pengyuan	2	151.489	5.7711	165.481	6.0244	5.8094	24.9443	27.724	9.2541	4.92761	1.35062	0	0	0	0	0	0	0	0	1	0	0
2017-06-28	AA+	Pengyuan	2	151.489	5.7711	165.481	6.0244	5.8094	24.9443	27.724	9.2541	4.92761	1.35062	0	0	0	0	0	0	0	0	1	0	0
2018-06-26	AAA	Pengyuan	1	151.489	5.7711	165.481	6.0244	5.8094	24.9443	27.724	9.2541	4.92761	1.35062	0	0	0	0	0	0	0	0	1	1	0
2015-09-10	AA	Lianhe_Fitch	3	13.7359	20.5161	15.6697	1.2282	0.8855	66.2241	99.7509	60.4738	0.255168	0.241192	0	0	0	0	0	0	0	1	0	0	1
2016-06-14	AA	Lianhe_Fitch	3	13.7359	20.5161	15.6697	1.2282	0.8855	66.2241	99.7509	60.4738	0.255168	0.241192	0	0	0	0	0	0	0	1	0	0	1
2017-06-19	AA	Lianhe_Fitch	3	13.7359	20.5161	15.6697	1.2282	0.8855	66.2241	99.7509	60.4738	0.255168	0.241192	0	0	0	0	0	0	0	1	0	0	1
2018-06-04	AA	Lianhe_Fitch	3	13.7359	20.5161	15.6697	1.2282	0.8855	66.2241	99.7509	60.4738	0.255168	0.241192	0	0	0	0	0	0	0	1	0	1	1
2015-06-30	AA	Jincheng	3	35.9618	5.5521	53.7828	1.0488	0.7618	43.802	66.7305	35.7036	0.199243	0.12974	0	0	0	0	0	0	1	0	0	0	1
2016-06-28	AA	Jincheng	3	35.9618	5.5521	53.7828	1.0488	0.7618	43.802	66.7305	35.7036	0.199243	0.12974	0	0	0	0	0	0	1	0	0	0	1
2017-06-23	AA	Jincheng	3	35.9618	5.5521	53.7828	1.0488	0.7618	43.802	66.7305	35.7036	0.199243	0.12974	0	0	0	0	0	0	1	0	0	0	1
2018-06-27	AA	Jincheng	3	35.9618	5.5521	53.7828	1.0488	0.7618	43.802	66.7305	35.7036	0.199243	0.12974	0	0	0	0	0	0	1	0	0	1	1
2015-07-17	AA	Chengxin	3	6.8158	2.6902	20.3658	1.4056	0.8768	63.6402	91.4947	61.3672	0.0935054	0.0848765	0	0	0	0	0	1	0	0	0	0	1
2016-06-07	AA	Chengxin	3	6.8158	2.6902	20.3658	1.4056	0.8768	63.6402	91.4947	61.3672	0.0935054	0.0848765	0	0	0	0	0	1	0	0	0	0	1
2017-05-22	AA	Chengxin	3	6.8158	2.6902	20.3658	1.4056	0.8768	63.6402	91.4947	61.3672	0.0935054	0.0848765	0	0	0	0	0	1	0	0	0	0	1
2018-06-22	AA	Chengxin	3	6.8158	2.6902	20.3658	1.4056	0.8768	63.6402	91.4947	61.3672	0.0935054	0.0848765	0	0	0	0	0	1	0	0	0	1	1
2015-09-22	AA+	brilliance	2	22.0853	28.8944	35.1292	3.5526	3.21	26.652	100	7.0936	2.06315	2.01249	1	1	0	0	0	0	0	0	0	0	1
2016-04-01	AA+	brilliance	2	22.0853	28.8944	35.1292	3.5526	3.21	26.652	100	7.0936	2.06315	2.01249	1	1	0	0	0	0	0	0	0	0	1
2017-06-23	AA+	brilliance	2	22.0853	28.8944	35.1292	3.5526	3.21	26.652	100	7.0936	2.06315	2.01249	1	1	0	0	0	0	0	0	0	0	1
2017-07-27	AAA	brilliance	1	22.0853	28.8944	35.1292	3.5526	3.21	26.652	100	7.0936	2.06315	2.01249	1	1	0	0	0	0	0	0	0	1	1
2018-06-21	AAA	brilliance	1	22.0853	28.8944	35.1292	3.5526	3.21	26.652	100	7.0936	2.06315	2.01249	1	1	0	0	0	0	0	0	0	1	1
2015-08-25	AA	brilliance	3	20.7407	4.2658	86.5687	2.7395	2.6099	31.2191	38.3778	23.6265	2.17831	0.835709	1	1	0	0	0	0	0	0	0	0	1
2016-06-28	AA	brilliance	3	20.7407	4.2658	86.5687	2.7395	2.6099	31.2191	38.3778	23.6265	2.17831	0.835709	1	1	0	0	0	0	0	0	0	0	1
2017-06-28	AA	brilliance	3	20.7407	4.2658	86.5687	2.7395	2.6099	31.2191	38.3778	23.6265	2.17831	0.835709	1	1	0	0	0	0	0	0	0	0	1
2018-06-27	AA	brilliance	3	20.7407	4.2658	86.5687	2.7395	2.6099	31.2191	38.3778	23.6265	2.17831	0.835709	1	1	0	0	0	0	0	0	0	1	1
2015-08-25	AA	brilliance	3	20.7407	4.2658	86.5687	2.7395	2.6099	31.2191	38.3778	23.6265	2.17831	0.835709	1	1	0	0	0	0	0	0	0	0	1
2016-06-28	AA	brilliance	3	20.7407	4.2658	86.5687	2.7395	2.6099	31.2191	38.3778	23.6265	2.17831	0.835709	1	1	0	0	0	0	0	0	0	0	1
2017-06-28	AA	brilliance	3	20.7407	4.2658	86.5687	2.7395	2.6099	31.2191	38.3778	23.6265	2.17831	0.835709	1	1	0	0	0	0	0	0	0	0	1
2018-06-27	AA	brilliance	3	20.7407	4.2658	86.5687	2.7395	2.6099	31.2191	38.3778	23.6265	2.17831	0.835709	1	1	0	0	0	0	0	0	0	1	1
2015-08-31	AA	Jincheng	3	17.0049	3.4814	18.4052	1.3821	0.3895	65.242	96.3771	66.3545	0.11743	0.10887	0	0	0	0	0	0	1	0	0	0	1
2016-05-05	AA+	Jincheng	2	17.0049	3.4814	18.4052	1.3821	0.3895	65.242	96.3771	66.3545	0.11743	0.10887	0	0	0	0	0	0	1	0	0	0	1
2017-06-23	AA+	Jincheng	2	17.0049	3.4814	18.4052	1.3821	0.3895	65.242	96.3771	66.3545	0.11743	0.10887	0	0	0	0	0	0	1	0	0	0	1
2018-06-25	AA+	Jincheng	2	17.0049	3.4814	18.4052	1.3821	0.3895	65.242	96.3771	66.3545	0.11743	0.10887	0	0	0	0	0	0	1	0	0	1	1
2015-09-21	AA+	Dagong	2	28.9684	6.761	44.9555	1.7504	0.7485	79.657	47.7685	79.627	0.340535	0.104679	0	0	0	0	1	0	0	0	0	0	0
2016-06-17	AA+	Dagong	2	28.9684	6.761	44.9555	1.7504	0.7485	79.657	47.7685	79.627	0.340535	0.104679	0	0	0	0	1	0	0	0	0	0	0
2017-06-21	AAA	Dagong	1	28.9684	6.761	44.9555	1.7504	0.7485	79.657	47.7685	79.627	0.340535	0.104679	0	0	0	0	1	0	0	0	0	0	0
2018-06-15	AAA	Dagong	1	28.9684	6.761	44.9555	1.7504	0.7485	79.657	47.7685	79.627	0.340535	0.104679	0	0	0	0	1	0	0	0	0	1	0
2015-05-20	AA	Chengxin	3	3.19	2.2728	6.56731	1.6205	1.4326	44.7959	100	44.2754	1.07457	1.07455	0	0	0	0	0	1	0	0	0	0	1
2016-05-26	AA	Chengxin	3	3.19	2.2728	6.56731	1.6205	1.4326	44.7959	100	44.2754	1.07457	1.07455	0	0	0	0	0	1	0	0	0	0	1
2017-05-19	AA	Chengxin	3	3.19	2.2728	6.56731	1.6205	1.4326	44.7959	100	44.2754	1.07457	1.07455	0	0	0	0	0	1	0	0	0	0	1
2018-06-01	AA	Chengxin	3	3.19	2.2728	6.56731	1.6205	1.4326	44.7959	100	44.2754	1.07457	1.07455	0	0	0	0	0	1	0	0	0	1	1
2015-11-06	AA	Lianhe_Fitch	3	26.4967	7.8185	27.5575	1.3917	0.5202	71.5657	80.8228	45.3726	0.079155	0.0639753	0	0	0	0	0	0	0	1	0	0	1
2016-06-21	AA	Lianhe_Fitch	3	26.4967	7.8185	27.5575	1.3917	0.5202	71.5657	80.8228	45.3726	0.079155	0.0639753	0	0	0	0	0	0	0	1	0	0	1
2017-06-27	AA	Lianhe_Fitch	3	26.4967	7.8185	27.5575	1.3917	0.5202	71.5657	80.8228	45.3726	0.079155	0.0639753	0	0	0	0	0	0	0	1	0	0	1
2018-06-25	AA	Lianhe_Fitch	3	26.4967	7.8185	27.5575	1.3917	0.5202	71.5657	80.8228	45.3726	0.079155	0.0639753	0	0	0	0	0	0	0	1	0	1	1
2015-09-07	AA+	Dagong	2	11.7437	3.1385	13.4825	1.3938	0.509	88.154	77.1438	74.2525	0.115069	0.0887686	0	0	0	0	1	0	0	0	0	0	1
2016-07-21	AA+	Dagong	2	11.7437	3.1385	13.4825	1.3938	0.509	88.154	77.1438	74.2525	0.115069	0.0887686	0	0	0	0	1	0	0	0	0	0	1
2016-12-20	AA+	Dagong	2	11.7437	3.1385	13.4825	1.3938	0.509	88.154	77.1438	74.2525	0.115069	0.0887686	0	0	0	0	1	0	0	0	0	0	1
2017-07-14	AA+	Dagong	2	11.7437	3.1385	13.4825	1.3938	0.509	88.154	77.1438	74.2525	0.115069	0.0887686	0	0	0	0	1	0	0	0	0	0	1
2018-06-26	AA+	Dagong	2	11.7437	3.1385	13.4825	1.3938	0.509	88.154	77.1438	74.2525	0.115069	0.0887686	0	0	0	0	1	0	0	0	0	1	1
2015-12-25	AA	Dagong	3	4.8493	5.6735	5.61272	1.6687	0.363	79.848	71.3354	78.5146	0.194651	0.117559	0	0	0	0	1	0	0	0	0	0	1
2016-06-27	AA	Dagong	3	4.8493	5.6735	5.61272	1.6687	0.363	79.848	71.3354	78.5146	0.194651	0.117559	0	0	0	0	1	0	0	0	0	0	1
2017-06-26	AA	Dagong	3	4.8493	5.6735	5.61272	1.6687	0.363	79.848	71.3354	78.5146	0.194651	0.117559	0	0	0	0	1	0	0	0	0	0	1
2018-06-25	AA	Dagong	3	4.8493	5.6735	5.61272	1.6687	0.363	79.848	71.3354	78.5146	0.194651	0.117559	0	0	0	0	1	0	0	0	0	1	1
2015-11-30	AAA	Chengxin	1	4.5805	6.4042	6.76163	1.2189	0.4758	61.9032	91.8461	47.5569	0.240607	0.123507	0	0	0	0	0	1	0	0	0	0	1
2016-05-13	AAA	Chengxin	1	4.5805	6.4042	6.76163	1.2189	0.4758	61.9032	91.8461	47.5569	0.240607	0.123507	0	0	0	0	0	1	0	0	0	0	1
2017-05-19	AAA	Chengxin	1	4.5805	6.4042	6.76163	1.2189	0.4758	61.9032	91.8461	47.5569	0.240607	0.123507	0	0	0	0	0	1	0	0	0	0	1
2018-06-26	AAA	Chengxin	1	4.5805	6.4042	6.76163	1.2189	0.4758	61.9032	91.8461	47.5569	0.240607	0.123507	0	0	0	0	0	1	0	0	0	1	1
2015-09-29	AA	Pengyuan	3	17.2332	37.8396	23.5443	3.4248	2.074	26.3135	100	10.0418	1.3689	1.3689	0	0	0	0	0	0	0	0	1	0	1
2016-05-23	AA	Pengyuan	3	17.2332	37.8396	23.5443	3.4248	2.074	26.3135	100	10.0418	1.3689	1.3689	0	0	0	0	0	0	0	0	1	0	1
2017-06-07	AA	Pengyuan	3	17.2332	37.8396	23.5443	3.4248	2.074	26.3135	100	10.0418	1.3689	1.3689	0	0	0	0	0	0	0	0	1	0	1
2018-06-14	AA	Pengyuan	3	17.2332	37.8396	23.5443	3.4248	2.074	26.3135	100	10.0418	1.3689	1.3689	0	0	0	0	0	0	0	0	1	1	1
2015-09-21	AA+	Jincheng	2	31.9286	3.4547	37.1615	1.174	0.5125	59.5926	65.5865	33.3739	0.349208	0.229033	0	0	0	0	0	0	1	0	0	0	1
2016-07-01	AA+	Jincheng	2	31.9286	3.4547	37.1615	1.174	0.5125	59.5926	65.5865	33.3739	0.349208	0.229033	0	0	0	0	0	0	1	0	0	0	1
2017-06-28	AA+	Jincheng	2	31.9286	3.4547	37.1615	1.174	0.5125	59.5926	65.5865	33.3739	0.349208	0.229033	0	0	0	0	0	0	1	0	0	0	1
2018-06-27	AA+	Jincheng	2	31.9286	3.4547	37.1615	1.174	0.5125	59.5926	65.5865	33.3739	0.349208	0.229033	0	0	0	0	0	0	1	0	0	1	1
2015-09-22	AA	Lianhe_Fitch	3	18.7482	2.97	23.0947	1.0103	0.4962	68.7837	76.3743	59.4841	0.19397	0.148143	0	0	0	0	0	0	0	1	0	0	1
2016-07-27	AA+	Lianhe_Fitch	2	18.7482	2.97	23.0947	1.0103	0.4962	68.7837	76.3743	59.4841	0.19397	0.148143	0	0	0	0	0	0	0	1	0	0	1
2017-06-23	AA+	Lianhe_Fitch	2	18.7482	2.97	23.0947	1.0103	0.4962	68.7837	76.3743	59.4841	0.19397	0.148143	0	0	0	0	0	0	0	1	0	0	1
2018-06-26	AA+	Lianhe_Fitch	2	18.7482	2.97	23.0947	1.0103	0.4962	68.7837	76.3743	59.4841	0.19397	0.148143	0	0	0	0	0	0	0	1	0	1	1
2015-09-16	AA+	brilliance	2	3.5023	2.2829	19.9525	1.2109	1.2028	62.1627	51.3791	64.8529	0.448039	0.230198	1	1	0	0	0	0	0	0	0	0	1
2016-07-27	AA+	brilliance	2	3.5023	2.2829	19.9525	1.2109	1.2028	62.1627	51.3791	64.8529	0.448039	0.230198	1	1	0	0	0	0	0	0	0	0	1
2017-07-25	AAA	brilliance	1	3.5023	2.2829	19.9525	1.2109	1.2028	62.1627	51.3791	64.8529	0.448039	0.230198	1	1	0	0	0	0	0	0	0	1	1
2018-06-27	AAA	brilliance	1	3.5023	2.2829	19.9525	1.2109	1.2028	62.1627	51.3791	64.8529	0.448039	0.230198	1	1	0	0	0	0	0	0	0	1	1
2015-10-12	AA	Lianhe_Fitch	3	18.9104	6.6267	25.7392	2.7255	1.5037	23.8879	72.9595	38.9782	0.762606	0.475273	0	0	0	0	0	0	0	1	0	0	1
2016-06-24	AA	Lianhe_Fitch	3	18.9104	6.6267	25.7392	2.7255	1.5037	23.8879	72.9595	38.9782	0.762606	0.475273	0	0	0	0	0	0	0	1	0	0	1
2017-06-26	AA	Lianhe_Fitch	3	18.9104	6.6267	25.7392	2.7255	1.5037	23.8879	72.9595	38.9782	0.762606	0.475273	0	0	0	0	0	0	0	1	0	0	1
2018-06-21	AA	Lianhe_Fitch	3	18.9104	6.6267	25.7392	2.7255	1.5037	23.8879	72.9595	38.9782	0.762606	0.475273	0	0	0	0	0	0	0	1	0	1	1
2015-11-19	AAA	brilliance	1	8.1303	9.6451	9.76023	2.5961	1.9653	33.3426	97.4205	17.6512	1.28837	1.15327	1	1	0	0	0	0	0	0	0	0	1
2016-06-27	AAA	brilliance	1	8.1303	9.6451	9.76023	2.5961	1.9653	33.3426	97.4205	17.6512	1.28837	1.15327	1	1	0	0	0	0	0	0	0	0	1
2017-06-28	AAA	brilliance	1	8.1303	9.6451	9.76023	2.5961	1.9653	33.3426	97.4205	17.6512	1.28837	1.15327	1	1	0	0	0	0	0	0	0	0	1
2018-06-26	AAA	brilliance	1	8.1303	9.6451	9.76023	2.5961	1.9653	33.3426	97.4205	17.6512	1.28837	1.15327	1	1	0	0	0	0	0	0	0	1	1
2015-10-30	AA	Chengxin	3	15.2446	10.6655	17.1966	1.0852	1.0837	59.1876	66.6568	38.0956	0.462189	0.294029	0	0	0	0	0	1	0	0	0	0	1
2016-06-13	AA	Chengxin	3	15.2446	10.6655	17.1966	1.0852	1.0837	59.1876	66.6568	38.0956	0.462189	0.294029	0	0	0	0	0	1	0	0	0	0	1
2017-06-26	AA	Chengxin	3	15.2446	10.6655	17.1966	1.0852	1.0837	59.1876	66.6568	38.0956	0.462189	0.294029	0	0	0	0	0	1	0	0	0	0	1
2018-06-12	AA	Chengxin	3	15.2446	10.6655	17.1966	1.0852	1.0837	59.1876	66.6568	38.0956	0.462189	0.294029	0	0	0	0	0	1	0	0	0	1	1
2015-11-24	AA	Dagong	3	33.0853	4.0419	44.8128	0.9133	0.5387	70.0471	50.1409	64.6792	0.205774	0.100251	0	0	0	0	1	0	0	0	0	0	1
2016-06-14	AA	Dagong	3	33.0853	4.0419	44.8128	0.9133	0.5387	70.0471	50.1409	64.6792	0.205774	0.100251	0	0	0	0	1	0	0	0	0	0	1
2017-06-14	AA	Dagong	3	33.0853	4.0419	44.8128	0.9133	0.5387	70.0471	50.1409	64.6792	0.205774	0.100251	0	0	0	0	1	0	0	0	0	0	1
2018-06-01	AA	Dagong	3	33.0853	4.0419	44.8128	0.9133	0.5387	70.0471	50.1409	64.6792	0.205774	0.100251	0	0	0	0	1	0	0	0	0	1	1
2016-01-14	AA+	Dagong	2	28.9684	6.761	44.9555	1.7504	0.7485	79.657	47.7685	79.627	0.340535	0.104679	0	0	0	0	1	0	0	0	0	0	0
2016-06-17	AA+	Dagong	2	28.9684	6.761	44.9555	1.7504	0.7485	79.657	47.7685	79.627	0.340535	0.104679	0	0	0	0	1	0	0	0	0	0	0
2017-06-21	AAA	Dagong	1	28.9684	6.761	44.9555	1.7504	0.7485	79.657	47.7685	79.627	0.340535	0.104679	0	0	0	0	1	0	0	0	0	0	0
2018-06-15	AAA	Dagong	1	28.9684	6.761	44.9555	1.7504	0.7485	79.657	47.7685	79.627	0.340535	0.104679	0	0	0	0	1	0	0	0	0	1	0
2015-05-20	AA	Chengxin	3	21.1909	9.0052	28.3879	1.9264	1.1938	32.0372	100	15.2993	0.588918	0.580655	0	0	0	0	0	1	0	0	0	0	1
2016-04-28	AA	Chengxin	3	21.1909	9.0052	28.3879	1.9264	1.1938	32.0372	100	15.2993	0.588918	0.580655	0	0	0	0	0	1	0	0	0	0	1
2017-05-19	AA	Chengxin	3	21.1909	9.0052	28.3879	1.9264	1.1938	32.0372	100	15.2993	0.588918	0.580655	0	0	0	0	0	1	0	0	0	0	1
2018-05-23	AA	Chengxin	3	21.1909	9.0052	28.3879	1.9264	1.1938	32.0372	100	15.2993	0.588918	0.580655	0	0	0	0	0	1	0	0	0	1	1
2015-11-13	AA+	Jincheng	2	2.1169	3.1655	10.2704	0.6404	0.4387	66.822	88.9707	60.6468	0.156677	0.127573	0	0	0	0	0	0	1	0	0	0	1
2016-06-28	AA+	Jincheng	2	2.1169	3.1655	10.2704	0.6404	0.4387	66.822	88.9707	60.6468	0.156677	0.127573	0	0	0	0	0	0	1	0	0	0	1
2017-06-23	AA+	Jincheng	2	2.1169	3.1655	10.2704	0.6404	0.4387	66.822	88.9707	60.6468	0.156677	0.127573	0	0	0	0	0	0	1	0	0	0	1
2018-06-26	AA+	Jincheng	2	2.1169	3.1655	10.2704	0.6404	0.4387	66.822	88.9707	60.6468	0.156677	0.127573	0	0	0	0	0	0	1	0	0	1	1
2015-12-04	AA	Dagong	3	0.9306	2.0327	11.8217	1.2172	1.0992	57.8283	77.533	56.7719	0.40754	0.235248	0	0	0	0	1	0	0	0	0	0	1
2016-06-20	AA	Dagong	3	0.9306	2.0327	11.8217	1.2172	1.0992	57.8283	77.533	56.7719	0.40754	0.235248	0	0	0	0	1	0	0	0	0	0	1
2017-06-22	AA	Dagong	3	0.9306	2.0327	11.8217	1.2172	1.0992	57.8283	77.533	56.7719	0.40754	0.235248	0	0	0	0	1	0	0	0	0	0	1
2017-08-07	AA	Dagong	3	0.9306	2.0327	11.8217	1.2172	1.0992	57.8283	77.533	56.7719	0.40754	0.235248	0	0	0	0	1	0	0	0	0	1	1
2017-12-29	A+	Dagong	5	0.9306	2.0327	11.8217	1.2172	1.0992	57.8283	77.533	56.7719	0.40754	0.235248	0	0	0	0	1	0	0	0	0	1	1
2018-01-03	BBB-	Dagong	10	0.9306	2.0327	11.8217	1.2172	1.0992	57.8283	77.533	56.7719	0.40754	0.235248	0	0	0	0	1	0	0	0	0	1	1
2018-05-29	B	Dagong	15	0.9306	2.0327	11.8217	1.2172	1.0992	57.8283	77.533	56.7719	0.40754	0.235248	0	0	0	0	1	0	0	0	0	1	1
2018-06-27	CCC	Dagong	18	0.9306	2.0327	11.8217	1.2172	1.0992	57.8283	77.533	56.7719	0.40754	0.235248	0	0	0	0	1	0	0	0	0	1	1
2015-09-24	AA	brilliance	3	2.5483	3.0101	17.9599	3.0314	2.5411	40.5016	56.8586	29.7138	0.268529	0.152682	1	1	0	0	0	0	0	0	0	0	1
2016-06-27	AA	brilliance	3	2.5483	3.0101	17.9599	3.0314	2.5411	40.5016	56.8586	29.7138	0.268529	0.152682	1	1	0	0	0	0	0	0	0	0	1
2017-06-14	AA+	brilliance	2	2.5483	3.0101	17.9599	3.0314	2.5411	40.5016	56.8586	29.7138	0.268529	0.152682	1	1	0	0	0	0	0	0	0	0	1
2018-06-05	AA+	brilliance	2	2.5483	3.0101	17.9599	3.0314	2.5411	40.5016	56.8586	29.7138	0.268529	0.152682	1	1	0	0	0	0	0	0	0	1	1
2015-10-12	AA	Lianhe_Fitch	3	18.9104	6.6267	25.7392	2.7255	1.5037	23.8879	72.9595	38.9782	0.762606	0.475273	0	0	0	0	0	0	0	1	0	0	1
2016-06-24	AA	Lianhe_Fitch	3	18.9104	6.6267	25.7392	2.7255	1.5037	23.8879	72.9595	38.9782	0.762606	0.475273	0	0	0	0	0	0	0	1	0	0	1
2017-06-26	AA	Lianhe_Fitch	3	18.9104	6.6267	25.7392	2.7255	1.5037	23.8879	72.9595	38.9782	0.762606	0.475273	0	0	0	0	0	0	0	1	0	0	1
2018-06-21	AA	Lianhe_Fitch	3	18.9104	6.6267	25.7392	2.7255	1.5037	23.8879	72.9595	38.9782	0.762606	0.475273	0	0	0	0	0	0	0	1	0	1	1
2015-10-29	AA	Lianhe_Fitch	3	23.8073	17.8392	36.2459	1.8741	0.7279	45.9892	48.1461	39.6878	0.385006	0.18213	0	0	0	0	0	0	0	1	0	0	1
2016-06-12	AA	Lianhe_Fitch	3	23.8073	17.8392	36.2459	1.8741	0.7279	45.9892	48.1461	39.6878	0.385006	0.18213	0	0	0	0	0	0	0	1	0	0	1
2017-06-01	AA	Lianhe_Fitch	3	23.8073	17.8392	36.2459	1.8741	0.7279	45.9892	48.1461	39.6878	0.385006	0.18213	0	0	0	0	0	0	0	1	0	0	1
2018-06-04	AA	Lianhe_Fitch	3	23.8073	17.8392	36.2459	1.8741	0.7279	45.9892	48.1461	39.6878	0.385006	0.18213	0	0	0	0	0	0	0	1	0	1	1
2016-01-07	AA	Pengyuan	3	3.1212	3.16	7.05217	1.4191	1.3016	48.9037	95.5497	58.2098	0.93698	0.849844	0	0	0	0	0	0	0	0	1	0	1
2016-09-09	AA	Pengyuan	3	3.1212	3.16	7.05217	1.4191	1.3016	48.9037	95.5497	58.2098	0.93698	0.849844	0	0	0	0	0	0	0	0	1	0	1
2017-05-08	AA	Pengyuan	3	3.1212	3.16	7.05217	1.4191	1.3016	48.9037	95.5497	58.2098	0.93698	0.849844	0	0	0	0	0	0	0	0	1	0	1
2018-06-27	AA	Pengyuan	3	3.1212	3.16	7.05217	1.4191	1.3016	48.9037	95.5497	58.2098	0.93698	0.849844	0	0	0	0	0	0	0	0	1	1	1
2015-09-25	AA	Pengyuan	3	17.7869	7.7321	28.7918	1.1648	0.6206	64.2923	88.1816	74.3432	0.284981	0.212397	0	0	0	0	0	0	0	0	1	0	0
2016-06-17	AA	Pengyuan	3	17.7869	7.7321	28.7918	1.1648	0.6206	64.2923	88.1816	74.3432	0.284981	0.212397	0	0	0	0	0	0	0	0	1	0	0
2017-06-09	AA	Pengyuan	3	17.7869	7.7321	28.7918	1.1648	0.6206	64.2923	88.1816	74.3432	0.284981	0.212397	0	0	0	0	0	0	0	0	1	0	0
2018-06-22	AA	Pengyuan	3	17.7869	7.7321	28.7918	1.1648	0.6206	64.2923	88.1816	74.3432	0.284981	0.212397	0	0	0	0	0	0	0	0	1	1	0
2015-08-06	AA	Lianhe_Fitch	3	5.3821	4.9079	7.50805	0.8494	0.7329	59.8574	94.2316	52.4783	0.336096	0.313914	0	0	0	0	0	0	0	1	0	0	1
2016-04-29	AA+	Lianhe_Fitch	2	5.3821	4.9079	7.50805	0.8494	0.7329	59.8574	94.2316	52.4783	0.336096	0.313914	0	0	0	0	0	0	0	1	0	0	1
2017-04-27	AAA	Lianhe_Fitch	1	5.3821	4.9079	7.50805	0.8494	0.7329	59.8574	94.2316	52.4783	0.336096	0.313914	0	0	0	0	0	0	0	1	0	0	1
2018-04-27	AAA	Lianhe_Fitch	1	5.3821	4.9079	7.50805	0.8494	0.7329	59.8574	94.2316	52.4783	0.336096	0.313914	0	0	0	0	0	0	0	1	0	1	1
2016-01-20	AA	Lianhe_Fitch	3	8.191	4.3264	9.99069	1.5064	0.4449	74.1568	57.5892	70.7412	0.113725	0.0619732	0	0	0	0	0	0	0	1	0	0	1
2016-06-07	AA	Lianhe_Fitch	3	8.191	4.3264	9.99069	1.5064	0.4449	74.1568	57.5892	70.7412	0.113725	0.0619732	0	0	0	0	0	0	0	1	0	0	1
2017-06-22	AA	Lianhe_Fitch	3	8.191	4.3264	9.99069	1.5064	0.4449	74.1568	57.5892	70.7412	0.113725	0.0619732	0	0	0	0	0	0	0	1	0	0	1
2018-06-26	AA	Lianhe_Fitch	3	8.191	4.3264	9.99069	1.5064	0.4449	74.1568	57.5892	70.7412	0.113725	0.0619732	0	0	0	0	0	0	0	1	0	1	1
2015-10-27	AA+	Lianhe_Fitch	2	17.907	3.6848	53.7765	1.0844	0.8236	79.7033	35.1215	87.2733	0.268767	0.0936303	0	0	0	0	0	0	0	1	0	0	1
2016-07-19	AA+	Lianhe_Fitch	2	17.907	3.6848	53.7765	1.0844	0.8236	79.7033	35.1215	87.2733	0.268767	0.0936303	0	0	0	0	0	0	0	1	0	0	1
2017-06-23	AA+	Lianhe_Fitch	2	17.907	3.6848	53.7765	1.0844	0.8236	79.7033	35.1215	87.2733	0.268767	0.0936303	0	0	0	0	0	0	0	1	0	0	1
2018-07-17	AA+	Lianhe_Fitch	2	17.907	3.6848	53.7765	1.0844	0.8236	79.7033	35.1215	87.2733	0.268767	0.0936303	0	0	0	0	0	0	0	1	0	1	1
2015-12-09	AA	Chengxin	3	19.0592	21.1391	21.9334	2.7356	2.0634	28.8324	59.8688	22.1099	0.73983	0.408299	0	0	0	0	0	1	0	0	0	0	1
2016-05-25	AA	Chengxin	3	19.0592	21.1391	21.9334	2.7356	2.0634	28.8324	59.8688	22.1099	0.73983	0.408299	0	0	0	0	0	1	0	0	0	0	1
2017-06-19	AA	Chengxin	3	19.0592	21.1391	21.9334	2.7356	2.0634	28.8324	59.8688	22.1099	0.73983	0.408299	0	0	0	0	0	1	0	0	0	0	1
2018-06-08	AA	Chengxin	3	19.0592	21.1391	21.9334	2.7356	2.0634	28.8324	59.8688	22.1099	0.73983	0.408299	0	0	0	0	0	1	0	0	0	1	1
2015-11-09	AA	Chengxin	3	5.1427	5.7744	10.2249	0.7178	0.398	62.8263	96.8769	56.2979	0.0516126	0.0416713	0	0	0	0	0	1	0	0	0	0	1
2016-06-08	AA	Chengxin	3	5.1427	5.7744	10.2249	0.7178	0.398	62.8263	96.8769	56.2979	0.0516126	0.0416713	0	0	0	0	0	1	0	0	0	0	1
2017-06-28	AA	Chengxin	3	5.1427	5.7744	10.2249	0.7178	0.398	62.8263	96.8769	56.2979	0.0516126	0.0416713	0	0	0	0	0	1	0	0	0	0	1
2018-06-26	AA	Chengxin	3	5.1427	5.7744	10.2249	0.7178	0.398	62.8263	96.8769	56.2979	0.0516126	0.0416713	0	0	0	0	0	1	0	0	0	1	1
2015-10-28	AA+	Lianhe_Fitch	2	27.9448	33.3521	30.303	3.0536	2.9771	27.7715	100	16.3366	1.98661	1.94591	0	0	0	0	0	0	0	1	0	0	1
2016-05-27	AA+	Lianhe_Fitch	2	27.9448	33.3521	30.303	3.0536	2.9771	27.7715	100	16.3366	1.98661	1.94591	0	0	0	0	0	0	0	1	0	0	1
2017-06-20	AA+	Lianhe_Fitch	2	27.9448	33.3521	30.303	3.0536	2.9771	27.7715	100	16.3366	1.98661	1.94591	0	0	0	0	0	0	0	1	0	0	1
2018-03-02	AAA	Lianhe_Fitch	1	27.9448	33.3521	30.303	3.0536	2.9771	27.7715	100	16.3366	1.98661	1.94591	0	0	0	0	0	0	0	1	0	1	1
2018-05-24	AAA	Lianhe_Fitch	1	27.9448	33.3521	30.303	3.0536	2.9771	27.7715	100	16.3366	1.98661	1.94591	0	0	0	0	0	0	0	1	0	1	1
2015-12-15	AAA	Chengxin	1	6.1774	6.1233	11.499	1.2308	0.7418	57.9788	85.238	52.2261	0.305423	0.260197	0	0	0	0	0	1	0	0	0	0	1
2016-04-26	AAA	Chengxin	1	6.1774	6.1233	11.499	1.2308	0.7418	57.9788	85.238	52.2261	0.305423	0.260197	0	0	0	0	0	1	0	0	0	0	1
2017-06-26	AAA	Chengxin	1	6.1774	6.1233	11.499	1.2308	0.7418	57.9788	85.238	52.2261	0.305423	0.260197	0	0	0	0	0	1	0	0	0	0	1
2018-06-11	AAA	Chengxin	1	6.1774	6.1233	11.499	1.2308	0.7418	57.9788	85.238	52.2261	0.305423	0.260197	0	0	0	0	0	1	0	0	0	1	1
2015-11-24	AA	Jincheng	3	17.0049	3.4814	18.4052	1.3821	0.3895	65.242	96.3771	66.3545	0.11743	0.10887	0	0	0	0	0	0	1	0	0	0	1
2016-05-05	AA+	Jincheng	2	17.0049	3.4814	18.4052	1.3821	0.3895	65.242	96.3771	66.3545	0.11743	0.10887	0	0	0	0	0	0	1	0	0	0	1
2017-06-23	AA+	Jincheng	2	17.0049	3.4814	18.4052	1.3821	0.3895	65.242	96.3771	66.3545	0.11743	0.10887	0	0	0	0	0	0	1	0	0	0	1
2018-06-25	AA+	Jincheng	2	17.0049	3.4814	18.4052	1.3821	0.3895	65.242	96.3771	66.3545	0.11743	0.10887	0	0	0	0	0	0	1	0	0	1	1
2015-09-22	AA	Lianhe_Fitch	3	18.7482	2.97	23.0947	1.0103	0.4962	68.7837	76.3743	59.4841	0.19397	0.148143	0	0	0	0	0	0	0	1	0	0	1
2016-07-27	AA+	Lianhe_Fitch	2	18.7482	2.97	23.0947	1.0103	0.4962	68.7837	76.3743	59.4841	0.19397	0.148143	0	0	0	0	0	0	0	1	0	0	1
2017-06-23	AA+	Lianhe_Fitch	2	18.7482	2.97	23.0947	1.0103	0.4962	68.7837	76.3743	59.4841	0.19397	0.148143	0	0	0	0	0	0	0	1	0	0	1
2018-06-26	AA+	Lianhe_Fitch	2	18.7482	2.97	23.0947	1.0103	0.4962	68.7837	76.3743	59.4841	0.19397	0.148143	0	0	0	0	0	0	0	1	0	1	1
2015-10-28	AAA	Chengxin	1	2.2805	7.0699	3.58251	1.0391	0.7492	69.9453	96.8222	81.1423	0.160397	0.120683	0	0	0	0	0	1	0	0	0	0	1
2016-06-29	AAA	Chengxin	1	2.2805	7.0699	3.58251	1.0391	0.7492	69.9453	96.8222	81.1423	0.160397	0.120683	0	0	0	0	0	1	0	0	0	0	1
2017-06-22	AAA	Chengxin	1	2.2805	7.0699	3.58251	1.0391	0.7492	69.9453	96.8222	81.1423	0.160397	0.120683	0	0	0	0	0	1	0	0	0	0	1
2018-06-27	AAA	Chengxin	1	2.2805	7.0699	3.58251	1.0391	0.7492	69.9453	96.8222	81.1423	0.160397	0.120683	0	0	0	0	0	1	0	0	0	1	1
2015-10-22	AA+	brilliance	2	36.1593	41.9353	40.2503	2.5189	2.0026	24.8236	63.8149	10.6732	1.13469	0.432712	1	1	0	0	0	0	0	0	0	0	1
2016-06-23	AA+	brilliance	2	36.1593	41.9353	40.2503	2.5189	2.0026	24.8236	63.8149	10.6732	1.13469	0.432712	1	1	0	0	0	0	0	0	0	0	1
2017-06-28	AA+	brilliance	2	36.1593	41.9353	40.2503	2.5189	2.0026	24.8236	63.8149	10.6732	1.13469	0.432712	1	1	0	0	0	0	0	0	0	0	1
2018-06-25	AA+	brilliance	2	36.1593	41.9353	40.2503	2.5189	2.0026	24.8236	63.8149	10.6732	1.13469	0.432712	1	1	0	0	0	0	0	0	0	1	1
2015-10-22	AA+	brilliance	2	36.1593	41.9353	40.2503	2.5189	2.0026	24.8236	63.8149	10.6732	1.13469	0.432712	1	1	0	0	0	0	0	0	0	0	1
2016-06-23	AA+	brilliance	2	36.1593	41.9353	40.2503	2.5189	2.0026	24.8236	63.8149	10.6732	1.13469	0.432712	1	1	0	0	0	0	0	0	0	0	1
2017-06-28	AA+	brilliance	2	36.1593	41.9353	40.2503	2.5189	2.0026	24.8236	63.8149	10.6732	1.13469	0.432712	1	1	0	0	0	0	0	0	0	0	1
2018-06-25	AA+	brilliance	2	36.1593	41.9353	40.2503	2.5189	2.0026	24.8236	63.8149	10.6732	1.13469	0.432712	1	1	0	0	0	0	0	0	0	1	1
2015-09-25	AA	Pengyuan	3	17.7869	7.7321	28.7918	1.1648	0.6206	64.2923	88.1816	74.3432	0.284981	0.212397	0	0	0	0	0	0	0	0	1	0	0
2016-06-17	AA	Pengyuan	3	17.7869	7.7321	28.7918	1.1648	0.6206	64.2923	88.1816	74.3432	0.284981	0.212397	0	0	0	0	0	0	0	0	1	0	0
2017-06-09	AA	Pengyuan	3	17.7869	7.7321	28.7918	1.1648	0.6206	64.2923	88.1816	74.3432	0.284981	0.212397	0	0	0	0	0	0	0	0	1	0	0
2018-06-22	AA	Pengyuan	3	17.7869	7.7321	28.7918	1.1648	0.6206	64.2923	88.1816	74.3432	0.284981	0.212397	0	0	0	0	0	0	0	0	1	1	0
2016-03-09	AA	Chengxin	3	19.1243	3.9818	18.5609	1.7884	0.7219	67.5467	79.1442	45.3564	0.059316	0.046301	0	0	0	0	0	1	0	0	0	0	1
2016-06-16	AA	Chengxin	3	19.1243	3.9818	18.5609	1.7884	0.7219	67.5467	79.1442	45.3564	0.059316	0.046301	0	0	0	0	0	1	0	0	0	0	1
2017-06-07	AA	Chengxin	3	19.1243	3.9818	18.5609	1.7884	0.7219	67.5467	79.1442	45.3564	0.059316	0.046301	0	0	0	0	0	1	0	0	0	0	1
2018-06-26	AA	Chengxin	3	19.1243	3.9818	18.5609	1.7884	0.7219	67.5467	79.1442	45.3564	0.059316	0.046301	0	0	0	0	0	1	0	0	0	1	1
2016-03-09	AA	Chengxin	3	19.1243	3.9818	18.5609	1.7884	0.7219	67.5467	79.1442	45.3564	0.059316	0.046301	0	0	0	0	0	1	0	0	0	0	1
2016-06-16	AA	Chengxin	3	19.1243	3.9818	18.5609	1.7884	0.7219	67.5467	79.1442	45.3564	0.059316	0.046301	0	0	0	0	0	1	0	0	0	0	1
2017-06-07	AA	Chengxin	3	19.1243	3.9818	18.5609	1.7884	0.7219	67.5467	79.1442	45.3564	0.059316	0.046301	0	0	0	0	0	1	0	0	0	0	1
2018-06-26	AA	Chengxin	3	19.1243	3.9818	18.5609	1.7884	0.7219	67.5467	79.1442	45.3564	0.059316	0.046301	0	0	0	0	0	1	0	0	0	1	1
2016-01-29	AA	Jincheng	3	24.1077	5.8516	24.3345	1.8641	0.3884	81.9633	64.7777	62.3542	0.172637	0.11183	0	0	0	0	0	0	1	0	0	0	1
2016-06-24	AA	Jincheng	3	24.1077	5.8516	24.3345	1.8641	0.3884	81.9633	64.7777	62.3542	0.172637	0.11183	0	0	0	0	0	0	1	0	0	0	1
2017-06-22	AA	Jincheng	3	24.1077	5.8516	24.3345	1.8641	0.3884	81.9633	64.7777	62.3542	0.172637	0.11183	0	0	0	0	0	0	1	0	0	0	1
2018-06-15	AA	Jincheng	3	24.1077	5.8516	24.3345	1.8641	0.3884	81.9633	64.7777	62.3542	0.172637	0.11183	0	0	0	0	0	0	1	0	0	1	1
2015-10-08	AA	Pengyuan	3	16.7004	6.856	34.9544	0.9262	0.6805	61.9375	28.6882	54.2667	0.511269	0.146674	0	0	0	0	0	0	0	0	1	0	1
2016-08-16	AA	Pengyuan	3	16.7004	6.856	34.9544	0.9262	0.6805	61.9375	28.6882	54.2667	0.511269	0.146674	0	0	0	0	0	0	0	0	1	0	1
2017-07-20	AA	Pengyuan	3	16.7004	6.856	34.9544	0.9262	0.6805	61.9375	28.6882	54.2667	0.511269	0.146674	0	0	0	0	0	0	0	0	1	1	1
2018-06-06	AA	Pengyuan	3	16.7004	6.856	34.9544	0.9262	0.6805	61.9375	28.6882	54.2667	0.511269	0.146674	0	0	0	0	0	0	0	0	1	1	1
2015-11-02	AA	Lianhe_Fitch	3	24.9423	11.9398	34.8462	2.5422	2.1755	34.9687	97.027	22.9308	1.86581	1.34469	0	0	0	0	0	0	0	1	0	0	1
2016-06-20	AA	Lianhe_Fitch	3	24.9423	11.9398	34.8462	2.5422	2.1755	34.9687	97.027	22.9308	1.86581	1.34469	0	0	0	0	0	0	0	1	0	0	1
2017-06-26	AA	Lianhe_Fitch	3	24.9423	11.9398	34.8462	2.5422	2.1755	34.9687	97.027	22.9308	1.86581	1.34469	0	0	0	0	0	0	0	1	0	0	1
2018-06-20	AA	Lianhe_Fitch	3	24.9423	11.9398	34.8462	2.5422	2.1755	34.9687	97.027	22.9308	1.86581	1.34469	0	0	0	0	0	0	0	1	0	1	1
2015-12-03	AA	Lianhe_Fitch	3	3.3208	6.3284	6.8369	0.8686	0.5621	73.0752	86.1255	68.9055	0.227281	0.172363	0	0	0	0	0	0	0	1	0	0	1
2016-06-24	AA	Lianhe_Fitch	3	3.3208	6.3284	6.8369	0.8686	0.5621	73.0752	86.1255	68.9055	0.227281	0.172363	0	0	0	0	0	0	0	1	0	0	1
2017-06-23	AA	Lianhe_Fitch	3	3.3208	6.3284	6.8369	0.8686	0.5621	73.0752	86.1255	68.9055	0.227281	0.172363	0	0	0	0	0	0	0	1	0	0	1
2018-06-26	AA	Lianhe_Fitch	3	3.3208	6.3284	6.8369	0.8686	0.5621	73.0752	86.1255	68.9055	0.227281	0.172363	0	0	0	0	0	0	0	1	0	1	1
2015-11-27	AAA	Chengxin	1	4.5359	9.2574	6.23969	1.3295	0.9033	67.395	88.6036	72.0627	0.60059	0.248865	0	0	0	0	0	1	0	0	0	0	1
2016-05-26	AAA	Chengxin	1	4.5359	9.2574	6.23969	1.3295	0.9033	67.395	88.6036	72.0627	0.60059	0.248865	0	0	0	0	0	1	0	0	0	0	1
2017-06-20	AAA	Chengxin	1	4.5359	9.2574	6.23969	1.3295	0.9033	67.395	88.6036	72.0627	0.60059	0.248865	0	0	0	0	0	1	0	0	0	0	1
2018-06-25	AAA	Chengxin	1	4.5359	9.2574	6.23969	1.3295	0.9033	67.395	88.6036	72.0627	0.60059	0.248865	0	0	0	0	0	1	0	0	0	1	1
2015-11-27	AAA	Chengxin	1	4.5359	9.2574	6.23969	1.3295	0.9033	67.395	88.6036	72.0627	0.60059	0.248865	0	0	0	0	0	1	0	0	0	0	1
2016-05-26	AAA	Chengxin	1	4.5359	9.2574	6.23969	1.3295	0.9033	67.395	88.6036	72.0627	0.60059	0.248865	0	0	0	0	0	1	0	0	0	0	1
2017-06-20	AAA	Chengxin	1	4.5359	9.2574	6.23969	1.3295	0.9033	67.395	88.6036	72.0627	0.60059	0.248865	0	0	0	0	0	1	0	0	0	0	1
2018-06-25	AAA	Chengxin	1	4.5359	9.2574	6.23969	1.3295	0.9033	67.395	88.6036	72.0627	0.60059	0.248865	0	0	0	0	0	1	0	0	0	1	1
2016-01-20	AA	Lianhe_Fitch	3	8.191	4.3264	9.99069	1.5064	0.4449	74.1568	57.5892	70.7412	0.113725	0.0619732	0	0	0	0	0	0	0	1	0	0	1
2016-06-07	AA	Lianhe_Fitch	3	8.191	4.3264	9.99069	1.5064	0.4449	74.1568	57.5892	70.7412	0.113725	0.0619732	0	0	0	0	0	0	0	1	0	0	1
2017-06-22	AA	Lianhe_Fitch	3	8.191	4.3264	9.99069	1.5064	0.4449	74.1568	57.5892	70.7412	0.113725	0.0619732	0	0	0	0	0	0	0	1	0	0	1
2018-06-26	AA	Lianhe_Fitch	3	8.191	4.3264	9.99069	1.5064	0.4449	74.1568	57.5892	70.7412	0.113725	0.0619732	0	0	0	0	0	0	0	1	0	1	1
2016-03-04	AAA	Chengxin	1	7.4475	3.8365	25.2998	1.7543	1.5572	38.9724	25.7625	38.3947	0.457019	0.0981563	0	0	0	0	0	1	0	0	0	0	1
2016-06-23	AAA	Chengxin	1	7.4475	3.8365	25.2998	1.7543	1.5572	38.9724	25.7625	38.3947	0.457019	0.0981563	0	0	0	0	0	1	0	0	0	0	1
2017-06-23	AAA	Chengxin	1	7.4475	3.8365	25.2998	1.7543	1.5572	38.9724	25.7625	38.3947	0.457019	0.0981563	0	0	0	0	0	1	0	0	0	0	1
2018-06-22	AAA	Chengxin	1	7.4475	3.8365	25.2998	1.7543	1.5572	38.9724	25.7625	38.3947	0.457019	0.0981563	0	0	0	0	0	1	0	0	0	1	1
2015-10-27	AA+	Lianhe_Fitch	2	17.907	3.6848	53.7765	1.0844	0.8236	79.7033	35.1215	87.2733	0.268767	0.0936303	0	0	0	0	0	0	0	1	0	0	1
2016-07-19	AA+	Lianhe_Fitch	2	17.907	3.6848	53.7765	1.0844	0.8236	79.7033	35.1215	87.2733	0.268767	0.0936303	0	0	0	0	0	0	0	1	0	0	1
2017-06-23	AA+	Lianhe_Fitch	2	17.907	3.6848	53.7765	1.0844	0.8236	79.7033	35.1215	87.2733	0.268767	0.0936303	0	0	0	0	0	0	0	1	0	0	1
2018-07-17	AA+	Lianhe_Fitch	2	17.907	3.6848	53.7765	1.0844	0.8236	79.7033	35.1215	87.2733	0.268767	0.0936303	0	0	0	0	0	0	0	1	0	1	1
2016-01-25	AAA	Lianhe_Fitch	1	4.2273	7.0377	11.6805	0.8686	0.6823	74.8707	73.2546	71.602	0.35923	0.245334	0	0	0	0	0	0	0	1	0	0	1
2016-06-24	AAA	Lianhe_Fitch	1	4.2273	7.0377	11.6805	0.8686	0.6823	74.8707	73.2546	71.602	0.35923	0.245334	0	0	0	0	0	0	0	1	0	0	1
2017-06-23	AAA	Lianhe_Fitch	1	4.2273	7.0377	11.6805	0.8686	0.6823	74.8707	73.2546	71.602	0.35923	0.245334	0	0	0	0	0	0	0	1	0	0	1
2018-06-20	AAA	Lianhe_Fitch	1	4.2273	7.0377	11.6805	0.8686	0.6823	74.8707	73.2546	71.602	0.35923	0.245334	0	0	0	0	0	0	0	1	0	1	1
2015-10-22	AA+	brilliance	2	36.1593	41.9353	40.2503	2.5189	2.0026	24.8236	63.8149	10.6732	1.13469	0.432712	1	1	0	0	0	0	0	0	0	0	1
2016-06-23	AA+	brilliance	2	36.1593	41.9353	40.2503	2.5189	2.0026	24.8236	63.8149	10.6732	1.13469	0.432712	1	1	0	0	0	0	0	0	0	0	1
2017-06-28	AA+	brilliance	2	36.1593	41.9353	40.2503	2.5189	2.0026	24.8236	63.8149	10.6732	1.13469	0.432712	1	1	0	0	0	0	0	0	0	0	1
2018-06-25	AA+	brilliance	2	36.1593	41.9353	40.2503	2.5189	2.0026	24.8236	63.8149	10.6732	1.13469	0.432712	1	1	0	0	0	0	0	0	0	1	1
2016-03-11	AA	Lianhe_Fitch	3	5.3821	4.9079	7.50805	0.8494	0.7329	59.8574	94.2316	52.4783	0.336096	0.313914	0	0	0	0	0	0	0	1	0	0	1
2016-04-29	AA+	Lianhe_Fitch	2	5.3821	4.9079	7.50805	0.8494	0.7329	59.8574	94.2316	52.4783	0.336096	0.313914	0	0	0	0	0	0	0	1	0	0	1
2017-04-27	AAA	Lianhe_Fitch	1	5.3821	4.9079	7.50805	0.8494	0.7329	59.8574	94.2316	52.4783	0.336096	0.313914	0	0	0	0	0	0	0	1	0	0	1
2018-04-27	AAA	Lianhe_Fitch	1	5.3821	4.9079	7.50805	0.8494	0.7329	59.8574	94.2316	52.4783	0.336096	0.313914	0	0	0	0	0	0	0	1	0	1	1
2015-11-24	AA	Jincheng	3	17.0049	3.4814	18.4052	1.3821	0.3895	65.242	96.3771	66.3545	0.11743	0.10887	0	0	0	0	0	0	1	0	0	0	1
2016-05-05	AA+	Jincheng	2	17.0049	3.4814	18.4052	1.3821	0.3895	65.242	96.3771	66.3545	0.11743	0.10887	0	0	0	0	0	0	1	0	0	0	1
2017-06-23	AA+	Jincheng	2	17.0049	3.4814	18.4052	1.3821	0.3895	65.242	96.3771	66.3545	0.11743	0.10887	0	0	0	0	0	0	1	0	0	0	1
2018-06-25	AA+	Jincheng	2	17.0049	3.4814	18.4052	1.3821	0.3895	65.242	96.3771	66.3545	0.11743	0.10887	0	0	0	0	0	0	1	0	0	1	1
2015-12-04	AA	Chengxin	3	2.6642	5.4908	7.50065	1.338	1.2131	70.2615	99.9132	66.0498	0.54225	0.44504	0	0	0	0	0	1	0	0	0	0	1
2016-06-27	AA	Chengxin	3	2.6642	5.4908	7.50065	1.338	1.2131	70.2615	99.9132	66.0498	0.54225	0.44504	0	0	0	0	0	1	0	0	0	0	1
2017-06-23	AA+	Chengxin	2	2.6642	5.4908	7.50065	1.338	1.2131	70.2615	99.9132	66.0498	0.54225	0.44504	0	0	0	0	0	1	0	0	0	0	1
2018-06-25	AA+	Chengxin	2	2.6642	5.4908	7.50065	1.338	1.2131	70.2615	99.9132	66.0498	0.54225	0.44504	0	0	0	0	0	1	0	0	0	1	1
2016-03-08	AAA	Pengyuan	1	9.9124	13.6527	11.7118	1.9028	1.1913	38.0145	90.8245	21.3577	0.792309	0.614513	0	0	0	0	0	0	0	0	1	0	1
2016-06-02	AAA	Pengyuan	1	9.9124	13.6527	11.7118	1.9028	1.1913	38.0145	90.8245	21.3577	0.792309	0.614513	0	0	0	0	0	0	0	0	1	0	1
2017-06-15	AAA	Pengyuan	1	9.9124	13.6527	11.7118	1.9028	1.1913	38.0145	90.8245	21.3577	0.792309	0.614513	0	0	0	0	0	0	0	0	1	0	1
2018-06-07	AAA	Pengyuan	1	9.9124	13.6527	11.7118	1.9028	1.1913	38.0145	90.8245	21.3577	0.792309	0.614513	0	0	0	0	0	0	0	0	1	1	1
2015-10-08	AA+	Dagong	2	3.7006	7.1473	4.91857	1.1603	0.9649	62.7373	74.9861	40.1127	0.50894	0.372146	0	0	0	0	1	0	0	0	0	0	1
2016-06-21	AA+	Dagong	2	3.7006	7.1473	4.91857	1.1603	0.9649	62.7373	74.9861	40.1127	0.50894	0.372146	0	0	0	0	1	0	0	0	0	0	1
2017-06-27	AAA	Dagong	1	3.7006	7.1473	4.91857	1.1603	0.9649	62.7373	74.9861	40.1127	0.50894	0.372146	0	0	0	0	1	0	0	0	0	0	1
2018-06-27	AAA	Dagong	1	3.7006	7.1473	4.91857	1.1603	0.9649	62.7373	74.9861	40.1127	0.50894	0.372146	0	0	0	0	1	0	0	0	0	1	1
2015-11-02	AA	brilliance	3	5.6253	2.3929	12.0765	1.4807	0.3575	69.2499	79.9377	67.7227	0.116015	0.0871189	1	1	0	0	0	0	0	0	0	0	1
2016-06-28	AA	brilliance	3	5.6253	2.3929	12.0765	1.4807	0.3575	69.2499	79.9377	67.7227	0.116015	0.0871189	1	1	0	0	0	0	0	0	0	0	1
2016-12-27	AA+	brilliance	2	5.6253	2.3929	12.0765	1.4807	0.3575	69.2499	79.9377	67.7227	0.116015	0.0871189	1	1	0	0	0	0	0	0	0	0	1
2017-06-21	AA+	brilliance	2	5.6253	2.3929	12.0765	1.4807	0.3575	69.2499	79.9377	67.7227	0.116015	0.0871189	1	1	0	0	0	0	0	0	0	0	1
2018-06-27	AA+	brilliance	2	5.6253	2.3929	12.0765	1.4807	0.3575	69.2499	79.9377	67.7227	0.116015	0.0871189	1	1	0	0	0	0	0	0	0	1	1
2015-09-24	AA	Chengxin	3	9.991	7.9473	14.6581	1.4249	1.0123	55.1143	50.5991	51.5449	0.582573	0.205833	0	0	0	0	0	1	0	0	0	0	1
2016-05-13	AA	Chengxin	3	9.991	7.9473	14.6581	1.4249	1.0123	55.1143	50.5991	51.5449	0.582573	0.205833	0	0	0	0	0	1	0	0	0	0	1
2017-04-10	AA	Chengxin	3	9.991	7.9473	14.6581	1.4249	1.0123	55.1143	50.5991	51.5449	0.582573	0.205833	0	0	0	0	0	1	0	0	0	0	1
2018-05-29	AA	Chengxin	3	9.991	7.9473	14.6581	1.4249	1.0123	55.1143	50.5991	51.5449	0.582573	0.205833	0	0	0	0	0	1	0	0	0	1	1
2015-11-26	AA+	Chengxin	2	11.0557	5.4678	34.087	1.9395	1.7067	47.3594	44.5748	63.5524	1.4698	0.655065	0	0	0	0	0	1	0	0	0	0	1
2016-02-24	AA+	Chengxin	2	11.0557	5.4678	34.087	1.9395	1.7067	47.3594	44.5748	63.5524	1.4698	0.655065	0	0	0	0	0	1	0	0	0	0	1
2016-06-29	AA+	Chengxin	2	11.0557	5.4678	34.087	1.9395	1.7067	47.3594	44.5748	63.5524	1.4698	0.655065	0	0	0	0	0	1	0	0	0	0	1
2017-06-26	AA+	Chengxin	2	11.0557	5.4678	34.087	1.9395	1.7067	47.3594	44.5748	63.5524	1.4698	0.655065	0	0	0	0	0	1	0	0	0	0	1
2018-06-26	AA+	Chengxin	2	11.0557	5.4678	34.087	1.9395	1.7067	47.3594	44.5748	63.5524	1.4698	0.655065	0	0	0	0	0	1	0	0	0	1	1
2016-02-01	AA+	Pengyuan	2	18.067	29.7097	20.1182	2.6754	2.085	42.3848	72.7885	30.5911	0.971336	0.707021	0	0	0	0	0	0	0	0	1	0	1
2016-05-05	AA+	Pengyuan	2	18.067	29.7097	20.1182	2.6754	2.085	42.3848	72.7885	30.5911	0.971336	0.707021	0	0	0	0	0	0	0	0	1	0	1
2016-09-27	AAA	Pengyuan	1	18.067	29.7097	20.1182	2.6754	2.085	42.3848	72.7885	30.5911	0.971336	0.707021	0	0	0	0	0	0	0	0	1	0	1
2017-06-16	AAA	Pengyuan	1	18.067	29.7097	20.1182	2.6754	2.085	42.3848	72.7885	30.5911	0.971336	0.707021	0	0	0	0	0	0	0	0	1	0	1
2018-04-19	AAA	Pengyuan	1	18.067	29.7097	20.1182	2.6754	2.085	42.3848	72.7885	30.5911	0.971336	0.707021	0	0	0	0	0	0	0	0	1	1	1
2015-12-28	AA	brilliance	3	7.9626	11.8243	16.1663	0.5761	0.3612	72.4137	89.1622	75.8148	0.145158	0.0507576	1	1	0	0	0	0	0	0	0	0	1
2016-06-12	AA	brilliance	3	7.9626	11.8243	16.1663	0.5761	0.3612	72.4137	89.1622	75.8148	0.145158	0.0507576	1	1	0	0	0	0	0	0	0	0	1
2017-06-13	AA+	brilliance	2	7.9626	11.8243	16.1663	0.5761	0.3612	72.4137	89.1622	75.8148	0.145158	0.0507576	1	1	0	0	0	0	0	0	0	0	1
2018-06-20	AA+	brilliance	2	7.9626	11.8243	16.1663	0.5761	0.3612	72.4137	89.1622	75.8148	0.145158	0.0507576	1	1	0	0	0	0	0	0	0	1	1
2016-03-18	AA	Pengyuan	3	12.996	19.8068	15.04	1.7208	1.0396	51.7889	100	9.459	0.335355	0.32905	0	0	0	0	0	0	0	0	1	0	1
2016-05-26	AA	Pengyuan	3	12.996	19.8068	15.04	1.7208	1.0396	51.7889	100	9.459	0.335355	0.32905	0	0	0	0	0	0	0	0	1	0	1
2017-05-31	AA	Pengyuan	3	12.996	19.8068	15.04	1.7208	1.0396	51.7889	100	9.459	0.335355	0.32905	0	0	0	0	0	0	0	0	1	0	1
2018-06-17	AA	Pengyuan	3	12.996	19.8068	15.04	1.7208	1.0396	51.7889	100	9.459	0.335355	0.32905	0	0	0	0	0	0	0	0	1	1	1
2015-12-23	AA+	brilliance	2	11.2514	14.6344	16.8051	1.1603	0.927	48.8383	92.7909	35.2301	0.262236	0.242306	1	1	0	0	0	0	0	0	0	0	1
2016-05-26	AA+	brilliance	2	11.2514	14.6344	16.8051	1.1603	0.927	48.8383	92.7909	35.2301	0.262236	0.242306	1	1	0	0	0	0	0	0	0	0	1
2017-06-27	AA+	brilliance	2	11.2514	14.6344	16.8051	1.1603	0.927	48.8383	92.7909	35.2301	0.262236	0.242306	1	1	0	0	0	0	0	0	0	0	1
2018-06-25	AA+	brilliance	2	11.2514	14.6344	16.8051	1.1603	0.927	48.8383	92.7909	35.2301	0.262236	0.242306	1	1	0	0	0	0	0	0	0	1	1
2016-08-12	AA	Pengyuan	3	25.9173	23.2417	27.2909	2.5034	2.2141	38.9383	100	16.2503	0.707433	0.699883	0	0	0	0	0	0	0	0	1	0	1
2017-06-21	AA	Pengyuan	3	25.9173	23.2417	27.2909	2.5034	2.2141	38.9383	100	16.2503	0.707433	0.699883	0	0	0	0	0	0	0	0	1	0	1
2018-06-22	AA	Pengyuan	3	25.9173	23.2417	27.2909	2.5034	2.2141	38.9383	100	16.2503	0.707433	0.699883	0	0	0	0	0	0	0	0	1	1	1
2015-06-05	AA+	Lianhe_Fitch	2	139.235	8.1517	141.002	15.6681	4.123	20.0386	19.7381	4.1601	3.27153	0.536701	0	0	0	0	0	0	0	1	0	0	1
2016-06-20	AA+	Lianhe_Fitch	2	139.235	8.1517	141.002	15.6681	4.123	20.0386	19.7381	4.1601	3.27153	0.536701	0	0	0	0	0	0	0	1	0	0	1
2017-06-27	AA+	Lianhe_Fitch	2	139.235	8.1517	141.002	15.6681	4.123	20.0386	19.7381	4.1601	3.27153	0.536701	0	0	0	0	0	0	0	1	0	0	1
2018-06-13	AA+	Lianhe_Fitch	2	139.235	8.1517	141.002	15.6681	4.123	20.0386	19.7381	4.1601	3.27153	0.536701	0	0	0	0	0	0	0	1	0	1	1
2016-04-05	AAA	Lianhe_Fitch	1	49.6125	10.624	78.7603	0.3452	0.3353	39.3046	99.745	40.2114	0.291366	0.286022	0	0	0	0	0	0	0	1	0	0	1
2016-06-22	AAA	Lianhe_Fitch	1	49.6125	10.624	78.7603	0.3452	0.3353	39.3046	99.745	40.2114	0.291366	0.286022	0	0	0	0	0	0	0	1	0	0	1
2017-06-05	AAA	Lianhe_Fitch	1	49.6125	10.624	78.7603	0.3452	0.3353	39.3046	99.745	40.2114	0.291366	0.286022	0	0	0	0	0	0	0	1	0	0	1
2018-06-25	AAA	Lianhe_Fitch	1	49.6125	10.624	78.7603	0.3452	0.3353	39.3046	99.745	40.2114	0.291366	0.286022	0	0	0	0	0	0	0	1	0	1	1
2016-04-05	AAA	Lianhe_Fitch	1	49.6125	10.624	78.7603	0.3452	0.3353	39.3046	99.745	40.2114	0.291366	0.286022	0	0	0	0	0	0	0	1	0	0	1
2016-06-22	AAA	Lianhe_Fitch	1	49.6125	10.624	78.7603	0.3452	0.3353	39.3046	99.745	40.2114	0.291366	0.286022	0	0	0	0	0	0	0	1	0	0	1
2017-06-05	AAA	Lianhe_Fitch	1	49.6125	10.624	78.7603	0.3452	0.3353	39.3046	99.745	40.2114	0.291366	0.286022	0	0	0	0	0	0	0	1	0	0	1
2018-06-25	AAA	Lianhe_Fitch	1	49.6125	10.624	78.7603	0.3452	0.3353	39.3046	99.745	40.2114	0.291366	0.286022	0	0	0	0	0	0	0	1	0	1	1
2016-02-04	AA	Chengxin	3	14.0578	2.5002	38.8957	0.6388	0.4527	63.0733	42.5257	56.2047	0.0604704	0.0256754	0	0	0	0	0	1	0	0	0	0	0
2016-06-30	AA	Chengxin	3	14.0578	2.5002	38.8957	0.6388	0.4527	63.0733	42.5257	56.2047	0.0604704	0.0256754	0	0	0	0	0	1	0	0	0	0	0
2017-06-29	AA	Chengxin	3	14.0578	2.5002	38.8957	0.6388	0.4527	63.0733	42.5257	56.2047	0.0604704	0.0256754	0	0	0	0	0	1	0	0	0	0	0
2018-06-26	AA	Chengxin	3	14.0578	2.5002	38.8957	0.6388	0.4527	63.0733	42.5257	56.2047	0.0604704	0.0256754	0	0	0	0	0	1	0	0	0	1	0
2015-12-17	AA+	Pengyuan	2	3.0339	5.7307	11.0093	2.0864	1.7165	30.5238	96.327	11.633	0.905194	0.769659	0	0	0	0	0	0	0	0	1	0	1
2016-06-17	AA+	Pengyuan	2	3.0339	5.7307	11.0093	2.0864	1.7165	30.5238	96.327	11.633	0.905194	0.769659	0	0	0	0	0	0	0	0	1	0	1
2017-05-27	AA+	Pengyuan	2	3.0339	5.7307	11.0093	2.0864	1.7165	30.5238	96.327	11.633	0.905194	0.769659	0	0	0	0	0	0	0	0	1	0	1
2017-11-03	AAA	Pengyuan	1	3.0339	5.7307	11.0093	2.0864	1.7165	30.5238	96.327	11.633	0.905194	0.769659	0	0	0	0	0	0	0	0	1	1	1
2018-05-17	AAA	Pengyuan	1	3.0339	5.7307	11.0093	2.0864	1.7165	30.5238	96.327	11.633	0.905194	0.769659	0	0	0	0	0	0	0	0	1	1	1
2016-01-18	AA	brilliance	3	16.2092	19.8434	17.2934	1.7047	1.023	53.0129	100	10.7398	0.324107	0.324107	1	1	0	0	0	0	0	0	0	0	1
2016-06-15	AA	brilliance	3	16.2092	19.8434	17.2934	1.7047	1.023	53.0129	100	10.7398	0.324107	0.324107	1	1	0	0	0	0	0	0	0	0	1
2017-06-16	AA+	brilliance	2	16.2092	19.8434	17.2934	1.7047	1.023	53.0129	100	10.7398	0.324107	0.324107	1	1	0	0	0	0	0	0	0	0	1
2018-06-20	AA+	brilliance	2	16.2092	19.8434	17.2934	1.7047	1.023	53.0129	100	10.7398	0.324107	0.324107	1	1	0	0	0	0	0	0	0	1	1
2015-11-26	AA+	Jincheng	2	-5.7981	-3.5184	0.182574	0.8356	0.7245	87.2801	96.0338	85.5702	0.0959946	0.06845	0	0	0	0	0	0	1	0	0	0	1
2016-06-17	AA+	Jincheng	2	-5.7981	-3.5184	0.182574	0.8356	0.7245	87.2801	96.0338	85.5702	0.0959946	0.06845	0	0	0	0	0	0	1	0	0	0	1
2017-06-21	AA+	Jincheng	2	-5.7981	-3.5184	0.182574	0.8356	0.7245	87.2801	96.0338	85.5702	0.0959946	0.06845	0	0	0	0	0	0	1	0	0	0	1
2018-06-22	AA+	Jincheng	2	-5.7981	-3.5184	0.182574	0.8356	0.7245	87.2801	96.0338	85.5702	0.0959946	0.06845	0	0	0	0	0	0	1	0	0	1	1
2015-09-25	AA	Lianhe_Fitch	3	9.4892	21.1795	12.7438	1.4867	1.3205	61.0815	89.5995	51.2695	0.403741	0.27905	0	0	0	0	0	0	0	1	0	0	1
2016-05-13	AA	Lianhe_Fitch	3	9.4892	21.1795	12.7438	1.4867	1.3205	61.0815	89.5995	51.2695	0.403741	0.27905	0	0	0	0	0	0	0	1	0	0	1
2017-05-10	AA	Lianhe_Fitch	3	9.4892	21.1795	12.7438	1.4867	1.3205	61.0815	89.5995	51.2695	0.403741	0.27905	0	0	0	0	0	0	0	1	0	0	1
2018-05-24	AA	Lianhe_Fitch	3	9.4892	21.1795	12.7438	1.4867	1.3205	61.0815	89.5995	51.2695	0.403741	0.27905	0	0	0	0	0	0	0	1	0	1	1
2015-09-10	AA	Lianhe_Fitch	3	21.2333	9.0332	22.0519	1.2301	0.5022	81.1307	87.155	40.4296	0.235115	0.204915	0	0	0	0	0	0	0	1	0	0	1
2016-06-15	AA	Lianhe_Fitch	3	21.2333	9.0332	22.0519	1.2301	0.5022	81.1307	87.155	40.4296	0.235115	0.204915	0	0	0	0	0	0	0	1	0	0	1
2017-06-27	AA	Lianhe_Fitch	3	21.2333	9.0332	22.0519	1.2301	0.5022	81.1307	87.155	40.4296	0.235115	0.204915	0	0	0	0	0	0	0	1	0	0	1
2018-06-26	AA	Lianhe_Fitch	3	21.2333	9.0332	22.0519	1.2301	0.5022	81.1307	87.155	40.4296	0.235115	0.204915	0	0	0	0	0	0	0	1	0	1	1
2015-12-29	AA	Chengxin	3	12.9277	14.4842	17.657	1.3593	1.175	51.1443	78.3601	69.1175	0.613542	0.473737	0	0	0	0	0	1	0	0	0	0	1
2016-06-20	AA	Chengxin	3	12.9277	14.4842	17.657	1.3593	1.175	51.1443	78.3601	69.1175	0.613542	0.473737	0	0	0	0	0	1	0	0	0	0	1
2017-06-27	AA	Chengxin	3	12.9277	14.4842	17.657	1.3593	1.175	51.1443	78.3601	69.1175	0.613542	0.473737	0	0	0	0	0	1	0	0	0	0	1
2018-06-25	AA	Chengxin	3	12.9277	14.4842	17.657	1.3593	1.175	51.1443	78.3601	69.1175	0.613542	0.473737	0	0	0	0	0	1	0	0	0	1	1
2016-04-11	AA+	Chengxin	2	22.7131	21.3483	27.3451	1.2923	1.1602	53.9855	94.3657	38.5368	0.244255	0.230163	0	0	0	0	0	1	0	0	0	0	1
2017-06-23	AA+	Chengxin	2	22.7131	21.3483	27.3451	1.2923	1.1602	53.9855	94.3657	38.5368	0.244255	0.230163	0	0	0	0	0	1	0	0	0	0	1
2018-06-19	AA+	Chengxin	2	22.7131	21.3483	27.3451	1.2923	1.1602	53.9855	94.3657	38.5368	0.244255	0.230163	0	0	0	0	0	1	0	0	0	1	1
2016-04-26	AA+	Jincheng	2	31.9286	3.4547	37.1615	1.174	0.5125	59.5926	65.5865	33.3739	0.349208	0.229033	0	0	0	0	0	0	1	0	0	0	1
2016-07-01	AA+	Jincheng	2	31.9286	3.4547	37.1615	1.174	0.5125	59.5926	65.5865	33.3739	0.349208	0.229033	0	0	0	0	0	0	1	0	0	0	1
2017-06-28	AA+	Jincheng	2	31.9286	3.4547	37.1615	1.174	0.5125	59.5926	65.5865	33.3739	0.349208	0.229033	0	0	0	0	0	0	1	0	0	0	1
2018-06-27	AA+	Jincheng	2	31.9286	3.4547	37.1615	1.174	0.5125	59.5926	65.5865	33.3739	0.349208	0.229033	0	0	0	0	0	0	1	0	0	1	1
2016-05-11	AA	Chengxin	3	9.991	7.9473	14.6581	1.4249	1.0123	55.1143	50.5991	51.5449	0.582573	0.205833	0	0	0	0	0	1	0	0	0	0	1
2017-04-10	AA	Chengxin	3	9.991	7.9473	14.6581	1.4249	1.0123	55.1143	50.5991	51.5449	0.582573	0.205833	0	0	0	0	0	1	0	0	0	0	1
2018-05-29	AA	Chengxin	3	9.991	7.9473	14.6581	1.4249	1.0123	55.1143	50.5991	51.5449	0.582573	0.205833	0	0	0	0	0	1	0	0	0	1	1
2016-01-11	AA	Lianhe_Fitch	3	11.3016	13.3576	18.2678	1.2163	1.0104	59.6562	84.1135	46.5131	0.215943	0.163661	0	0	0	0	0	0	0	1	0	0	1
2016-06-28	AA	Lianhe_Fitch	3	11.3016	13.3576	18.2678	1.2163	1.0104	59.6562	84.1135	46.5131	0.215943	0.163661	0	0	0	0	0	0	0	1	0	0	1
2017-05-10	AA+	Lianhe_Fitch	2	11.3016	13.3576	18.2678	1.2163	1.0104	59.6562	84.1135	46.5131	0.215943	0.163661	0	0	0	0	0	0	0	1	0	0	1
2018-06-13	AA+	Lianhe_Fitch	2	11.3016	13.3576	18.2678	1.2163	1.0104	59.6562	84.1135	46.5131	0.215943	0.163661	0	0	0	0	0	0	0	1	0	1	1
2016-04-29	AA	Dagong	3	33.0853	4.0419	44.8128	0.9133	0.5387	70.0471	50.1409	64.6792	0.205774	0.100251	0	0	0	0	1	0	0	0	0	0	1
2016-06-14	AA	Dagong	3	33.0853	4.0419	44.8128	0.9133	0.5387	70.0471	50.1409	64.6792	0.205774	0.100251	0	0	0	0	1	0	0	0	0	0	1
2017-06-14	AA	Dagong	3	33.0853	4.0419	44.8128	0.9133	0.5387	70.0471	50.1409	64.6792	0.205774	0.100251	0	0	0	0	1	0	0	0	0	0	1
2018-06-01	AA	Dagong	3	33.0853	4.0419	44.8128	0.9133	0.5387	70.0471	50.1409	64.6792	0.205774	0.100251	0	0	0	0	1	0	0	0	0	1	1
2016-04-05	AA+	Jincheng	2	0.9673	1.9143	10.5015	1.2215	1.0876	57.3956	93.1395	51.7434	0.648966	0.384692	0	0	0	0	0	0	1	0	0	0	1
2016-07-21	AA+	Jincheng	2	0.9673	1.9143	10.5015	1.2215	1.0876	57.3956	93.1395	51.7434	0.648966	0.384692	0	0	0	0	0	0	1	0	0	0	1
2017-06-19	AA+	Jincheng	2	0.9673	1.9143	10.5015	1.2215	1.0876	57.3956	93.1395	51.7434	0.648966	0.384692	0	0	0	0	0	0	1	0	0	0	1
2018-06-22	AA+	Jincheng	2	0.9673	1.9143	10.5015	1.2215	1.0876	57.3956	93.1395	51.7434	0.648966	0.384692	0	0	0	0	0	0	1	0	0	1	1
2016-04-05	AA+	Jincheng	2	0.9673	1.9143	10.5015	1.2215	1.0876	57.3956	93.1395	51.7434	0.648966	0.384692	0	0	0	0	0	0	1	0	0	0	1
2016-07-21	AA+	Jincheng	2	0.9673	1.9143	10.5015	1.2215	1.0876	57.3956	93.1395	51.7434	0.648966	0.384692	0	0	0	0	0	0	1	0	0	0	1
2017-06-19	AA+	Jincheng	2	0.9673	1.9143	10.5015	1.2215	1.0876	57.3956	93.1395	51.7434	0.648966	0.384692	0	0	0	0	0	0	1	0	0	0	1
2018-06-22	AA+	Jincheng	2	0.9673	1.9143	10.5015	1.2215	1.0876	57.3956	93.1395	51.7434	0.648966	0.384692	0	0	0	0	0	0	1	0	0	1	1
2016-01-29	AA	Jincheng	3	24.1077	5.8516	24.3345	1.8641	0.3884	81.9633	64.7777	62.3542	0.172637	0.11183	0	0	0	0	0	0	1	0	0	0	1
2016-06-24	AA	Jincheng	3	24.1077	5.8516	24.3345	1.8641	0.3884	81.9633	64.7777	62.3542	0.172637	0.11183	0	0	0	0	0	0	1	0	0	0	1
2017-06-22	AA	Jincheng	3	24.1077	5.8516	24.3345	1.8641	0.3884	81.9633	64.7777	62.3542	0.172637	0.11183	0	0	0	0	0	0	1	0	0	0	1
2018-06-15	AA	Jincheng	3	24.1077	5.8516	24.3345	1.8641	0.3884	81.9633	64.7777	62.3542	0.172637	0.11183	0	0	0	0	0	0	1	0	0	1	1
2016-04-13	AA+	Dagong	2	8.5189	14.2088	17.8143	1.0123	0.8072	55.5468	68.4573	58.5712	0.386989	0.230461	0	0	0	0	1	0	0	0	0	0	1
2017-06-15	AA+	Dagong	2	8.5189	14.2088	17.8143	1.0123	0.8072	55.5468	68.4573	58.5712	0.386989	0.230461	0	0	0	0	1	0	0	0	0	0	1
2018-06-25	AA+	Dagong	2	8.5189	14.2088	17.8143	1.0123	0.8072	55.5468	68.4573	58.5712	0.386989	0.230461	0	0	0	0	1	0	0	0	0	1	1
2016-05-24	AA	Dagong	3	17.5952	24.8015	60.8838	0.9206	0.8248	58.0604	73.1449	63.1127	0.267586	0.194101	0	0	0	0	1	0	0	0	0	0	1
2016-07-28	AA	Dagong	3	17.5952	24.8015	60.8838	0.9206	0.8248	58.0604	73.1449	63.1127	0.267586	0.194101	0	0	0	0	1	0	0	0	0	0	1
2017-07-20	AA	Dagong	3	17.5952	24.8015	60.8838	0.9206	0.8248	58.0604	73.1449	63.1127	0.267586	0.194101	0	0	0	0	1	0	0	0	0	1	1
2018-05-08	A+	Dagong	5	17.5952	24.8015	60.8838	0.9206	0.8248	58.0604	73.1449	63.1127	0.267586	0.194101	0	0	0	0	1	0	0	0	0	1	1
2018-05-16	BBB+	Dagong	8	17.5952	24.8015	60.8838	0.9206	0.8248	58.0604	73.1449	63.1127	0.267586	0.194101	0	0	0	0	1	0	0	0	0	1	1
2018-05-25	B	Dagong	15	17.5952	24.8015	60.8838	0.9206	0.8248	58.0604	73.1449	63.1127	0.267586	0.194101	0	0	0	0	1	0	0	0	0	1	1
2018-06-05	C	Dagong	21	17.5952	24.8015	60.8838	0.9206	0.8248	58.0604	73.1449	63.1127	0.267586	0.194101	0	0	0	0	1	0	0	0	0	1	1
2016-05-27	AA	Pengyuan	3	6.0129	9.874	13.5941	0.9793	0.5632	63.1155	67.9422	60.7095	0.182061	0.123696	0	0	0	0	0	0	0	0	1	0	1
2017-05-12	AA	Pengyuan	3	6.0129	9.874	13.5941	0.9793	0.5632	63.1155	67.9422	60.7095	0.182061	0.123696	0	0	0	0	0	0	0	0	1	0	1
2018-06-01	AA	Pengyuan	3	6.0129	9.874	13.5941	0.9793	0.5632	63.1155	67.9422	60.7095	0.182061	0.123696	0	0	0	0	0	0	0	0	1	1	1
2016-05-26	AA+	brilliance	2	7.3541	7.6109	10.5223	1.0697	0.7862	56.4027	80.1482	41.9952	0.344315	0.24441	1	1	0	0	0	0	0	0	0	0	1
2017-06-26	AA+	brilliance	2	7.3541	7.6109	10.5223	1.0697	0.7862	56.4027	80.1482	41.9952	0.344315	0.24441	1	1	0	0	0	0	0	0	0	0	1
2018-06-08	AA+	brilliance	2	7.3541	7.6109	10.5223	1.0697	0.7862	56.4027	80.1482	41.9952	0.344315	0.24441	1	1	0	0	0	0	0	0	0	1	1
2016-06-14	AA	Chengxin	3	3.19	2.2728	6.56731	1.6205	1.4326	44.7959	100	44.2754	1.07457	1.07455	0	0	0	0	0	1	0	0	0	0	1
2017-05-19	AA	Chengxin	3	3.19	2.2728	6.56731	1.6205	1.4326	44.7959	100	44.2754	1.07457	1.07455	0	0	0	0	0	1	0	0	0	0	1
2018-06-01	AA	Chengxin	3	3.19	2.2728	6.56731	1.6205	1.4326	44.7959	100	44.2754	1.07457	1.07455	0	0	0	0	0	1	0	0	0	1	1
2015-12-24	AA	Lianhe_Fitch	3	15.1139	18.291	16.8498	1.7912	1.3344	45.5978	89.4081	42.6011	0.240315	0.199543	0	0	0	0	0	0	0	1	0	0	1
2016-08-17	AA	Lianhe_Fitch	3	15.1139	18.291	16.8498	1.7912	1.3344	45.5978	89.4081	42.6011	0.240315	0.199543	0	0	0	0	0	0	0	1	0	0	1
2017-06-19	AA	Lianhe_Fitch	3	15.1139	18.291	16.8498	1.7912	1.3344	45.5978	89.4081	42.6011	0.240315	0.199543	0	0	0	0	0	0	0	1	0	0	1
2018-06-19	AA	Lianhe_Fitch	3	15.1139	18.291	16.8498	1.7912	1.3344	45.5978	89.4081	42.6011	0.240315	0.199543	0	0	0	0	0	0	0	1	0	1	1
2015-12-11	AA+	Lianhe_Fitch	2	0.0744	-0.1059	4.35908	1.3599	0.8786	31.4133	65.209	31.0343	0.434378	0.275066	0	0	0	0	0	0	0	1	0	0	1
2016-08-26	AA+	Lianhe_Fitch	2	0.0744	-0.1059	4.35908	1.3599	0.8786	31.4133	65.209	31.0343	0.434378	0.275066	0	0	0	0	0	0	0	1	0	0	1
2017-06-12	AAA	Lianhe_Fitch	1	0.0744	-0.1059	4.35908	1.3599	0.8786	31.4133	65.209	31.0343	0.434378	0.275066	0	0	0	0	0	0	0	1	0	0	1
2018-06-22	AAA	Lianhe_Fitch	1	0.0744	-0.1059	4.35908	1.3599	0.8786	31.4133	65.209	31.0343	0.434378	0.275066	0	0	0	0	0	0	0	1	0	1	1
2016-04-01	AA+	brilliance	2	27.2082	5.2007	46.6041	0.4582	0.3776	61.7546	32.1816	58.4374	0.223542	0.0680965	1	1	0	0	0	0	0	0	0	0	1
2017-05-05	AA+	brilliance	2	27.2082	5.2007	46.6041	0.4582	0.3776	61.7546	32.1816	58.4374	0.223542	0.0680965	1	1	0	0	0	0	0	0	0	0	1
2018-05-22	AA+	brilliance	2	27.2082	5.2007	46.6041	0.4582	0.3776	61.7546	32.1816	58.4374	0.223542	0.0680965	1	1	0	0	0	0	0	0	0	1	1
2016-01-18	AA+	Lianhe_Fitch	2	15.77	13.978	19.9806	1.3285	0.8472	53.0192	96.6042	23.0795	0.507499	0.242716	0	0	0	0	0	0	0	1	0	0	1
2016-08-09	AA+	Lianhe_Fitch	2	15.77	13.978	19.9806	1.3285	0.8472	53.0192	96.6042	23.0795	0.507499	0.242716	0	0	0	0	0	0	0	1	0	0	1
2017-06-23	AA+	Lianhe_Fitch	2	15.77	13.978	19.9806	1.3285	0.8472	53.0192	96.6042	23.0795	0.507499	0.242716	0	0	0	0	0	0	0	1	0	0	1
2018-06-07	AA+	Lianhe_Fitch	2	15.77	13.978	19.9806	1.3285	0.8472	53.0192	96.6042	23.0795	0.507499	0.242716	0	0	0	0	0	0	0	1	0	1	1
2016-06-24	AAA	Chengxin	1	4.5359	9.2574	6.23969	1.3295	0.9033	67.395	88.6036	72.0627	0.60059	0.248865	0	0	0	0	0	1	0	0	0	0	1
2017-06-20	AAA	Chengxin	1	4.5359	9.2574	6.23969	1.3295	0.9033	67.395	88.6036	72.0627	0.60059	0.248865	0	0	0	0	0	1	0	0	0	0	1
2018-06-25	AAA	Chengxin	1	4.5359	9.2574	6.23969	1.3295	0.9033	67.395	88.6036	72.0627	0.60059	0.248865	0	0	0	0	0	1	0	0	0	1	1
2015-10-26	AAA	Lianhe_Fitch	1	10.4527	8.4995	24.6126	1.1496	1.0064	63.6482	97.3029	70.5827	0.598772	0.569473	0	0	0	0	0	0	0	1	0	0	1
2017-06-27	AAA	Lianhe_Fitch	1	10.4527	8.4995	24.6126	1.1496	1.0064	63.6482	97.3029	70.5827	0.598772	0.569473	0	0	0	0	0	0	0	1	0	0	1
2018-06-11	AAA	Lianhe_Fitch	1	10.4527	8.4995	24.6126	1.1496	1.0064	63.6482	97.3029	70.5827	0.598772	0.569473	0	0	0	0	0	0	0	1	0	1	1
2016-06-29	AA	brilliance	3	17.6189	22.3125	20.7243	1.7088	1.5558	46.6538	98.0352	24.2398	0.365991	0.3588	1	1	0	0	0	0	0	0	0	0	1
2017-06-20	AA	brilliance	3	17.6189	22.3125	20.7243	1.7088	1.5558	46.6538	98.0352	24.2398	0.365991	0.3588	1	1	0	0	0	0	0	0	0	0	1
2018-06-20	AA	brilliance	3	17.6189	22.3125	20.7243	1.7088	1.5558	46.6538	98.0352	24.2398	0.365991	0.3588	1	1	0	0	0	0	0	0	0	1	1
2016-07-04	AA	Chengxin	3	3.19	2.2728	6.56731	1.6205	1.4326	44.7959	100	44.2754	1.07457	1.07455	0	0	0	0	0	1	0	0	0	0	1
2017-05-19	AA	Chengxin	3	3.19	2.2728	6.56731	1.6205	1.4326	44.7959	100	44.2754	1.07457	1.07455	0	0	0	0	0	1	0	0	0	0	1
2018-06-01	AA	Chengxin	3	3.19	2.2728	6.56731	1.6205	1.4326	44.7959	100	44.2754	1.07457	1.07455	0	0	0	0	0	1	0	0	0	1	1
2016-06-03	AAA	Chengxin	1	11.4738	3.6091	23.8866	1.5709	1.4305	40.8114	80.0497	43.4607	0.639135	0.499896	0	0	0	0	0	1	0	0	0	0	1
2017-05-27	AAA	Chengxin	1	11.4738	3.6091	23.8866	1.5709	1.4305	40.8114	80.0497	43.4607	0.639135	0.499896	0	0	0	0	0	1	0	0	0	0	1
2018-06-07	AAA	Chengxin	1	11.4738	3.6091	23.8866	1.5709	1.4305	40.8114	80.0497	43.4607	0.639135	0.499896	0	0	0	0	0	1	0	0	0	1	1
2016-04-25	AA+	Pengyuan	2	12.996	22.9439	19.5579	1.4634	0.7758	42.7443	100	31.3575	0.349346	0.339384	0	0	0	0	0	0	0	0	1	0	1
2017-04-25	AA+	Pengyuan	2	12.996	22.9439	19.5579	1.4634	0.7758	42.7443	100	31.3575	0.349346	0.339384	0	0	0	0	0	0	0	0	1	0	1
2017-11-03	AAA	Pengyuan	1	12.996	22.9439	19.5579	1.4634	0.7758	42.7443	100	31.3575	0.349346	0.339384	0	0	0	0	0	0	0	0	1	1	1
2018-06-15	AAA	Pengyuan	1	12.996	22.9439	19.5579	1.4634	0.7758	42.7443	100	31.3575	0.349346	0.339384	0	0	0	0	0	0	0	0	1	1	1
2016-01-22	AA	Pengyuan	3	14.5401	18.4715	18.605	1.3688	1.052	41.5547	97.944	17.5468	0.579032	0.566617	0	0	0	0	0	0	0	0	1	0	1
2016-09-20	AA	Pengyuan	3	14.5401	18.4715	18.605	1.3688	1.052	41.5547	97.944	17.5468	0.579032	0.566617	0	0	0	0	0	0	0	0	1	0	1
2017-05-19	AA	Pengyuan	3	14.5401	18.4715	18.605	1.3688	1.052	41.5547	97.944	17.5468	0.579032	0.566617	0	0	0	0	0	0	0	0	1	0	1
2018-05-25	AA	Pengyuan	3	14.5401	18.4715	18.605	1.3688	1.052	41.5547	97.944	17.5468	0.579032	0.566617	0	0	0	0	0	0	0	0	1	1	1
2016-07-18	AA+	Chengxin	2	22.7131	21.3483	27.3451	1.2923	1.1602	53.9855	94.3657	38.5368	0.244255	0.230163	0	0	0	0	0	1	0	0	0	0	1
2017-06-23	AA+	Chengxin	2	22.7131	21.3483	27.3451	1.2923	1.1602	53.9855	94.3657	38.5368	0.244255	0.230163	0	0	0	0	0	1	0	0	0	0	1
2018-06-19	AA+	Chengxin	2	22.7131	21.3483	27.3451	1.2923	1.1602	53.9855	94.3657	38.5368	0.244255	0.230163	0	0	0	0	0	1	0	0	0	1	1
2016-06-27	AA	Lianhe_Fitch	3	8.191	4.3264	9.99069	1.5064	0.4449	74.1568	57.5892	70.7412	0.113725	0.0619732	0	0	0	0	0	0	0	1	0	0	1
2017-06-22	AA	Lianhe_Fitch	3	8.191	4.3264	9.99069	1.5064	0.4449	74.1568	57.5892	70.7412	0.113725	0.0619732	0	0	0	0	0	0	0	1	0	0	1
2018-06-26	AA	Lianhe_Fitch	3	8.191	4.3264	9.99069	1.5064	0.4449	74.1568	57.5892	70.7412	0.113725	0.0619732	0	0	0	0	0	0	0	1	0	1	1
2016-07-05	AA+	Jincheng	2	2.1169	3.1655	10.2704	0.6404	0.4387	66.822	88.9707	60.6468	0.156677	0.127573	0	0	0	0	0	0	1	0	0	0	1
2017-06-23	AA+	Jincheng	2	2.1169	3.1655	10.2704	0.6404	0.4387	66.822	88.9707	60.6468	0.156677	0.127573	0	0	0	0	0	0	1	0	0	0	1
2018-06-26	AA+	Jincheng	2	2.1169	3.1655	10.2704	0.6404	0.4387	66.822	88.9707	60.6468	0.156677	0.127573	0	0	0	0	0	0	1	0	0	1	1
2016-07-21	AAA	Chengxin	1	8.9827	9.4386	14.8097	1.3487	1.0494	50.7766	68.6493	36.2144	0.848531	0.192829	0	0	0	0	0	1	0	0	0	0	1
2017-06-26	AAA	Chengxin	1	8.9827	9.4386	14.8097	1.3487	1.0494	50.7766	68.6493	36.2144	0.848531	0.192829	0	0	0	0	0	1	0	0	0	0	1
2018-06-14	AAA	Chengxin	1	8.9827	9.4386	14.8097	1.3487	1.0494	50.7766	68.6493	36.2144	0.848531	0.192829	0	0	0	0	0	1	0	0	0	1	1
2016-04-12	AA	Jincheng	3	13.572	17.5635	16.7621	2.9659	0.5374	37.6461	76.8641	27.1396	0.169752	0.130478	0	0	0	0	0	0	1	0	0	0	1
2017-06-14	AA	Jincheng	3	13.572	17.5635	16.7621	2.9659	0.5374	37.6461	76.8641	27.1396	0.169752	0.130478	0	0	0	0	0	0	1	0	0	0	1
2018-06-27	AA	Jincheng	3	13.572	17.5635	16.7621	2.9659	0.5374	37.6461	76.8641	27.1396	0.169752	0.130478	0	0	0	0	0	0	1	0	0	1	1
2016-03-29	AA	Dagong	3	8.6271	13.5017	11.3833	1.0126	0.8308	67.4872	99.8191	53.0129	0.377608	0.339247	0	0	0	0	1	0	0	0	0	0	1
2017-06-09	AA	Dagong	3	8.6271	13.5017	11.3833	1.0126	0.8308	67.4872	99.8191	53.0129	0.377608	0.339247	0	0	0	0	1	0	0	0	0	0	1
2018-06-26	AA	Dagong	3	8.6271	13.5017	11.3833	1.0126	0.8308	67.4872	99.8191	53.0129	0.377608	0.339247	0	0	0	0	1	0	0	0	0	1	1
2016-03-16	AA+	Chengxin	2	10.8455	5.793	16.192	0.7181	0.7174	78.6455	100	42.3188	0.0123026	0.0123026	0	0	0	0	0	1	0	0	0	0	1
2017-06-22	AA+	Chengxin	2	10.8455	5.793	16.192	0.7181	0.7174	78.6455	100	42.3188	0.0123026	0.0123026	0	0	0	0	0	1	0	0	0	0	1
2018-06-01	AAA	Chengxin	1	10.8455	5.793	16.192	0.7181	0.7174	78.6455	100	42.3188	0.0123026	0.0123026	0	0	0	0	0	1	0	0	0	1	1
2016-03-03	AA	Chengxin	3	10.3965	2.9623	13.2953	1.915	1.6199	37.4361	64.8207	26.1549	0.801409	0.361825	0	0	0	0	0	1	0	0	0	0	0
2017-06-20	AA+	Chengxin	2	10.3965	2.9623	13.2953	1.915	1.6199	37.4361	64.8207	26.1549	0.801409	0.361825	0	0	0	0	0	1	0	0	0	0	0
2018-06-15	AA+	Chengxin	2	10.3965	2.9623	13.2953	1.915	1.6199	37.4361	64.8207	26.1549	0.801409	0.361825	0	0	0	0	0	1	0	0	0	1	0
2016-04-14	AA	Chengxin	3	25.2094	16.0019	28.7444	2.1627	1.1628	45.2297	100	18.0799	0.692136	0.689092	0	0	0	0	0	1	0	0	0	0	1
2017-05-24	AA	Chengxin	3	25.2094	16.0019	28.7444	2.1627	1.1628	45.2297	100	18.0799	0.692136	0.689092	0	0	0	0	0	1	0	0	0	0	1
2018-06-22	AA	Chengxin	3	25.2094	16.0019	28.7444	2.1627	1.1628	45.2297	100	18.0799	0.692136	0.689092	0	0	0	0	0	1	0	0	0	1	1
2016-07-29	AAA	Chengxin	1	8.9827	9.4386	14.8097	1.3487	1.0494	50.7766	68.6493	36.2144	0.848531	0.192829	0	0	0	0	0	1	0	0	0	0	1
2017-06-26	AAA	Chengxin	1	8.9827	9.4386	14.8097	1.3487	1.0494	50.7766	68.6493	36.2144	0.848531	0.192829	0	0	0	0	0	1	0	0	0	0	1
2018-06-14	AAA	Chengxin	1	8.9827	9.4386	14.8097	1.3487	1.0494	50.7766	68.6493	36.2144	0.848531	0.192829	0	0	0	0	0	1	0	0	0	1	1
2016-07-29	AA	brilliance	3	16.2092	19.8434	17.2934	1.7047	1.023	53.0129	100	10.7398	0.324107	0.324107	1	1	0	0	0	0	0	0	0	0	1
2017-06-16	AA+	brilliance	2	16.2092	19.8434	17.2934	1.7047	1.023	53.0129	100	10.7398	0.324107	0.324107	1	1	0	0	0	0	0	0	0	0	1
2018-06-20	AA+	brilliance	2	16.2092	19.8434	17.2934	1.7047	1.023	53.0129	100	10.7398	0.324107	0.324107	1	1	0	0	0	0	0	0	0	1	1
2016-06-03	AA+	Lianhe_Fitch	2	26.5629	11.1622	29.1886	1.5277	0.4106	83.9214	71.1183	65.4822	0.0871551	0.0614815	0	0	0	0	0	0	0	1	0	0	1
2017-06-14	AA+	Lianhe_Fitch	2	26.5629	11.1622	29.1886	1.5277	0.4106	83.9214	71.1183	65.4822	0.0871551	0.0614815	0	0	0	0	0	0	0	1	0	0	1
2018-05-15	AA+	Lianhe_Fitch	2	26.5629	11.1622	29.1886	1.5277	0.4106	83.9214	71.1183	65.4822	0.0871551	0.0614815	0	0	0	0	0	0	0	1	0	1	1
2016-06-27	AAA	Chengxin	1	7.4475	3.8365	25.2998	1.7543	1.5572	38.9724	25.7625	38.3947	0.457019	0.0981563	0	0	0	0	0	1	0	0	0	0	1
2017-06-23	AAA	Chengxin	1	7.4475	3.8365	25.2998	1.7543	1.5572	38.9724	25.7625	38.3947	0.457019	0.0981563	0	0	0	0	0	1	0	0	0	0	1
2018-06-22	AAA	Chengxin	1	7.4475	3.8365	25.2998	1.7543	1.5572	38.9724	25.7625	38.3947	0.457019	0.0981563	0	0	0	0	0	1	0	0	0	1	1
2016-08-18	AA+	Lianhe_Fitch	2	18.7482	2.97	23.0947	1.0103	0.4962	68.7837	76.3743	59.4841	0.19397	0.148143	0	0	0	0	0	0	0	1	0	0	1
2017-06-23	AA+	Lianhe_Fitch	2	18.7482	2.97	23.0947	1.0103	0.4962	68.7837	76.3743	59.4841	0.19397	0.148143	0	0	0	0	0	0	0	1	0	0	1
2018-06-26	AA+	Lianhe_Fitch	2	18.7482	2.97	23.0947	1.0103	0.4962	68.7837	76.3743	59.4841	0.19397	0.148143	0	0	0	0	0	0	0	1	0	1	1
2016-08-10	AA	Lianhe_Fitch	3	3.3208	6.3284	6.8369	0.8686	0.5621	73.0752	86.1255	68.9055	0.227281	0.172363	0	0	0	0	0	0	0	1	0	0	1
2017-06-23	AA	Lianhe_Fitch	3	3.3208	6.3284	6.8369	0.8686	0.5621	73.0752	86.1255	68.9055	0.227281	0.172363	0	0	0	0	0	0	0	1	0	0	1
2018-06-26	AA	Lianhe_Fitch	3	3.3208	6.3284	6.8369	0.8686	0.5621	73.0752	86.1255	68.9055	0.227281	0.172363	0	0	0	0	0	0	0	1	0	1	1
2016-06-13	AAA	Dagong	1	17.3656	8.2729	27.2025	0.8549	0.7475	33.602	96.4844	19.4578	0.519958	0.197249	0	0	0	0	1	0	0	0	0	0	1
2017-06-15	AAA	Dagong	1	17.3656	8.2729	27.2025	0.8549	0.7475	33.602	96.4844	19.4578	0.519958	0.197249	0	0	0	0	1	0	0	0	0	0	1
2018-06-14	AAA	Dagong	1	17.3656	8.2729	27.2025	0.8549	0.7475	33.602	96.4844	19.4578	0.519958	0.197249	0	0	0	0	1	0	0	0	0	1	1
2016-08-10	AA	Chengxin	3	3.19	2.2728	6.56731	1.6205	1.4326	44.7959	100	44.2754	1.07457	1.07455	0	0	0	0	0	1	0	0	0	0	1
2017-05-19	AA	Chengxin	3	3.19	2.2728	6.56731	1.6205	1.4326	44.7959	100	44.2754	1.07457	1.07455	0	0	0	0	0	1	0	0	0	0	1
2018-06-01	AA	Chengxin	3	3.19	2.2728	6.56731	1.6205	1.4326	44.7959	100	44.2754	1.07457	1.07455	0	0	0	0	0	1	0	0	0	1	1
2016-06-30	AA	Dagong	3	13.7168	4.2936	15.2914	1.2182	0.4561	90.5406	88.7863	62.6789	0.251529	0.223323	0	0	0	0	1	0	0	0	0	0	1
2017-05-25	AA	Dagong	3	13.7168	4.2936	15.2914	1.2182	0.4561	90.5406	88.7863	62.6789	0.251529	0.223323	0	0	0	0	1	0	0	0	0	0	1
2018-06-26	AA	Dagong	3	13.7168	4.2936	15.2914	1.2182	0.4561	90.5406	88.7863	62.6789	0.251529	0.223323	0	0	0	0	1	0	0	0	0	1	1
2016-03-03	AA	Pengyuan	3	25.8134	7.1765	36.1792	1.7066	0.9012	66.4421	37.574	58.1485	0.652479	0.245162	0	0	0	0	0	0	0	0	1	0	1
2016-05-05	AA	Pengyuan	3	25.8134	7.1765	36.1792	1.7066	0.9012	66.4421	37.574	58.1485	0.652479	0.245162	0	0	0	0	0	0	0	0	1	0	1
2017-05-24	AA	Pengyuan	3	25.8134	7.1765	36.1792	1.7066	0.9012	66.4421	37.574	58.1485	0.652479	0.245162	0	0	0	0	0	0	0	0	1	0	1
2018-06-25	AA	Pengyuan	3	25.8134	7.1765	36.1792	1.7066	0.9012	66.4421	37.574	58.1485	0.652479	0.245162	0	0	0	0	0	0	0	0	1	1	1
2016-08-18	AA+	Chengxin	2	4.5238	1.9732	7.19266	1.3302	0.7281	59.4492	99.9523	58.0637	0.148683	0.148612	0	0	0	0	0	1	0	0	0	0	1
2017-08-02	AA+	Chengxin	2	4.5238	1.9732	7.19266	1.3302	0.7281	59.4492	99.9523	58.0637	0.148683	0.148612	0	0	0	0	0	1	0	0	0	1	1
2018-06-13	AA+	Chengxin	2	4.5238	1.9732	7.19266	1.3302	0.7281	59.4492	99.9523	58.0637	0.148683	0.148612	0	0	0	0	0	1	0	0	0	1	1
2016-08-11	AA	Pengyuan	3	17.2332	37.8396	23.5443	3.4248	2.074	26.3135	100	10.0418	1.3689	1.3689	0	0	0	0	0	0	0	0	1	0	1
2017-06-07	AA	Pengyuan	3	17.2332	37.8396	23.5443	3.4248	2.074	26.3135	100	10.0418	1.3689	1.3689	0	0	0	0	0	0	0	0	1	0	1
2018-06-14	AA	Pengyuan	3	17.2332	37.8396	23.5443	3.4248	2.074	26.3135	100	10.0418	1.3689	1.3689	0	0	0	0	0	0	0	0	1	1	1
2016-08-23	AA-	Dagong	4	21.405	7.2856	22.6272	1.536	0.4175	80.4486	71.5668	80.4794	0.406003	0.290563	0	0	0	0	1	0	0	0	0	0	1
2017-05-24	AA-	Dagong	4	21.405	7.2856	22.6272	1.536	0.4175	80.4486	71.5668	80.4794	0.406003	0.290563	0	0	0	0	1	0	0	0	0	0	1
2018-06-20	AA-	Dagong	4	21.405	7.2856	22.6272	1.536	0.4175	80.4486	71.5668	80.4794	0.406003	0.290563	0	0	0	0	1	0	0	0	0	1	1
2016-01-18	AA	Chengxin	3	10.6772	6.5197	16.1825	1.3288	1.0569	57.8273	95.0903	65.8758	0.434385	0.305465	0	0	0	0	0	1	0	0	0	0	1
2017-06-29	AA	Chengxin	3	10.6772	6.5197	16.1825	1.3288	1.0569	57.8273	95.0903	65.8758	0.434385	0.305465	0	0	0	0	0	1	0	0	0	0	1
2018-06-21	AA	Chengxin	3	10.6772	6.5197	16.1825	1.3288	1.0569	57.8273	95.0903	65.8758	0.434385	0.305465	0	0	0	0	0	1	0	0	0	1	1
2016-05-16	AA	Chengxin	3	12.4999	8.4254	14.3209	1.2096	1.1339	58.4527	99.0577	32.0358	0.526808	0.499316	0	0	0	0	0	1	0	0	0	0	1
2017-06-09	AA	Chengxin	3	12.4999	8.4254	14.3209	1.2096	1.1339	58.4527	99.0577	32.0358	0.526808	0.499316	0	0	0	0	0	1	0	0	0	0	1
2018-05-07	C	Chengxin	21	12.4999	8.4254	14.3209	1.2096	1.1339	58.4527	99.0577	32.0358	0.526808	0.499316	0	0	0	0	0	1	0	0	0	1	1
2016-05-16	AA	Chengxin	3	12.4999	8.4254	14.3209	1.2096	1.1339	58.4527	99.0577	32.0358	0.526808	0.499316	0	0	0	0	0	1	0	0	0	0	1
2017-06-09	AA	Chengxin	3	12.4999	8.4254	14.3209	1.2096	1.1339	58.4527	99.0577	32.0358	0.526808	0.499316	0	0	0	0	0	1	0	0	0	0	1
2018-05-07	C	Chengxin	21	12.4999	8.4254	14.3209	1.2096	1.1339	58.4527	99.0577	32.0358	0.526808	0.499316	0	0	0	0	0	1	0	0	0	1	1
2016-08-31	AA+	Dagong	2	8.5189	14.2088	17.8143	1.0123	0.8072	55.5468	68.4573	58.5712	0.386989	0.230461	0	0	0	0	1	0	0	0	0	0	1
2017-06-15	AA+	Dagong	2	8.5189	14.2088	17.8143	1.0123	0.8072	55.5468	68.4573	58.5712	0.386989	0.230461	0	0	0	0	1	0	0	0	0	0	1
2018-06-25	AA+	Dagong	2	8.5189	14.2088	17.8143	1.0123	0.8072	55.5468	68.4573	58.5712	0.386989	0.230461	0	0	0	0	1	0	0	0	0	1	1
2016-06-08	AA+	Chengxin	2	12.744	16.8001	17.0696	1.2319	0.9575	56.2853	74.1153	55.4158	0.441866	0.191629	0	0	0	0	0	1	0	0	0	0	1
2017-06-21	AA+	Chengxin	2	12.744	16.8001	17.0696	1.2319	0.9575	56.2853	74.1153	55.4158	0.441866	0.191629	0	0	0	0	0	1	0	0	0	0	1
2018-06-21	AA+	Chengxin	2	12.744	16.8001	17.0696	1.2319	0.9575	56.2853	74.1153	55.4158	0.441866	0.191629	0	0	0	0	0	1	0	0	0	1	1
2016-07-07	AA	Jincheng	3	-17.1379	-2.5986	3.4377	0.7484	0.5789	72.8204	85.626	75.6812	0.185042	0.157586	0	0	0	0	0	0	1	0	0	0	1
2016-09-05	AA	Jincheng	3	-17.1379	-2.5986	3.4377	0.7484	0.5789	72.8204	85.626	75.6812	0.185042	0.157586	0	0	0	0	0	0	1	0	0	0	1
2017-05-22	AA	Jincheng	3	-17.1379	-2.5986	3.4377	0.7484	0.5789	72.8204	85.626	75.6812	0.185042	0.157586	0	0	0	0	0	0	1	0	0	0	1
2018-05-24	AA	Jincheng	3	-17.1379	-2.5986	3.4377	0.7484	0.5789	72.8204	85.626	75.6812	0.185042	0.157586	0	0	0	0	0	0	1	0	0	1	1
2016-08-29	AA	Pengyuan	3	12.996	19.8068	15.04	1.7208	1.0396	51.7889	100	9.459	0.335355	0.32905	0	0	0	0	0	0	0	0	1	0	1
2017-05-31	AA	Pengyuan	3	12.996	19.8068	15.04	1.7208	1.0396	51.7889	100	9.459	0.335355	0.32905	0	0	0	0	0	0	0	0	1	0	1
2018-06-17	AA	Pengyuan	3	12.996	19.8068	15.04	1.7208	1.0396	51.7889	100	9.459	0.335355	0.32905	0	0	0	0	0	0	0	0	1	1	1
2016-07-18	AA	Lianhe_Fitch	3	18.3602	20.3976	23.4082	1.4537	0.6883	57.2648	50.0352	48.9376	0.274947	0.136154	0	0	0	0	0	0	0	1	0	0	1
2017-06-05	AA	Lianhe_Fitch	3	18.3602	20.3976	23.4082	1.4537	0.6883	57.2648	50.0352	48.9376	0.274947	0.136154	0	0	0	0	0	0	0	1	0	0	1
2018-06-22	AA	Lianhe_Fitch	3	18.3602	20.3976	23.4082	1.4537	0.6883	57.2648	50.0352	48.9376	0.274947	0.136154	0	0	0	0	0	0	0	1	0	1	1
2016-05-19	AA	Lianhe_Fitch	3	7.4982	9.4008	10.2479	1.3526	0.4423	70.0883	100	27.1184	0.101126	0.101126	0	0	0	0	0	0	0	1	0	0	1
2017-05-22	AA	Lianhe_Fitch	3	7.4982	9.4008	10.2479	1.3526	0.4423	70.0883	100	27.1184	0.101126	0.101126	0	0	0	0	0	0	0	1	0	0	1
2018-05-25	AA	Lianhe_Fitch	3	7.4982	9.4008	10.2479	1.3526	0.4423	70.0883	100	27.1184	0.101126	0.101126	0	0	0	0	0	0	0	1	0	1	1
2016-09-19	AA+	Chengxin	2	4.5238	1.9732	7.19266	1.3302	0.7281	59.4492	99.9523	58.0637	0.148683	0.148612	0	0	0	0	0	1	0	0	0	0	1
2017-08-02	AA+	Chengxin	2	4.5238	1.9732	7.19266	1.3302	0.7281	59.4492	99.9523	58.0637	0.148683	0.148612	0	0	0	0	0	1	0	0	0	1	1
2018-06-13	AA+	Chengxin	2	4.5238	1.9732	7.19266	1.3302	0.7281	59.4492	99.9523	58.0637	0.148683	0.148612	0	0	0	0	0	1	0	0	0	1	1
2016-05-25	AA	brilliance	3	7.3202	15.5975	11.7144	2.2484	1.9211	38.2613	95.3759	24.4286	0.898315	0.856776	1	1	0	0	0	0	0	0	0	0	1
2017-05-26	AA	brilliance	3	7.3202	15.5975	11.7144	2.2484	1.9211	38.2613	95.3759	24.4286	0.898315	0.856776	1	1	0	0	0	0	0	0	0	0	1
2018-05-31	AA	brilliance	3	7.3202	15.5975	11.7144	2.2484	1.9211	38.2613	95.3759	24.4286	0.898315	0.856776	1	1	0	0	0	0	0	0	0	1	1
2016-09-19	AA+	Lianhe_Fitch	2	9.4734	6.7348	25.6204	0.6161	0.4779	52.4016	56.0266	49.5912	0.164009	0.0810772	0	0	0	0	0	0	0	1	0	0	1
2017-05-26	AA	Lianhe_Fitch	3	9.4734	6.7348	25.6204	0.6161	0.4779	52.4016	56.0266	49.5912	0.164009	0.0810772	0	0	0	0	0	0	0	1	0	0	1
2017-10-31	AA-	Lianhe_Fitch	4	9.4734	6.7348	25.6204	0.6161	0.4779	52.4016	56.0266	49.5912	0.164009	0.0810772	0	0	0	0	0	0	0	1	0	1	1
2018-02-02	A-	Lianhe_Fitch	7	9.4734	6.7348	25.6204	0.6161	0.4779	52.4016	56.0266	49.5912	0.164009	0.0810772	0	0	0	0	0	0	0	1	0	1	1
2018-06-15	A-	Lianhe_Fitch	7	9.4734	6.7348	25.6204	0.6161	0.4779	52.4016	56.0266	49.5912	0.164009	0.0810772	0	0	0	0	0	0	0	1	0	1	1
2018-09-03	A-	Lianhe_Fitch	7	9.4734	6.7348	25.6204	0.6161	0.4779	52.4016	56.0266	49.5912	0.164009	0.0810772	0	0	0	0	0	0	0	1	0	1	1
2016-09-28	AAA	Chengxin	1	21.6831	11.1312	25.2405	3.163	0.9854	69.5309	42.7765	60.4611	0.220211	0.0939194	0	0	0	0	0	1	0	0	0	0	1
2017-05-26	AAA	Chengxin	1	21.6831	11.1312	25.2405	3.163	0.9854	69.5309	42.7765	60.4611	0.220211	0.0939194	0	0	0	0	0	1	0	0	0	0	1
2018-05-25	AAA	Chengxin	1	21.6831	11.1312	25.2405	3.163	0.9854	69.5309	42.7765	60.4611	0.220211	0.0939194	0	0	0	0	0	1	0	0	0	1	1
2016-09-28	AAA	Chengxin	1	21.6831	11.1312	25.2405	3.163	0.9854	69.5309	42.7765	60.4611	0.220211	0.0939194	0	0	0	0	0	1	0	0	0	0	1
2017-05-26	AAA	Chengxin	1	21.6831	11.1312	25.2405	3.163	0.9854	69.5309	42.7765	60.4611	0.220211	0.0939194	0	0	0	0	0	1	0	0	0	0	1
2018-05-25	AAA	Chengxin	1	21.6831	11.1312	25.2405	3.163	0.9854	69.5309	42.7765	60.4611	0.220211	0.0939194	0	0	0	0	0	1	0	0	0	1	1
2016-09-23	AAA	Lianhe_Fitch	1	36.1593	41.9353	40.2503	2.5189	2.0026	24.8236	63.8149	10.6732	1.13469	0.432712	0	0	0	0	0	0	0	1	0	0	1
2017-06-22	AAA	Lianhe_Fitch	1	36.1593	41.9353	40.2503	2.5189	2.0026	24.8236	63.8149	10.6732	1.13469	0.432712	0	0	0	0	0	0	0	1	0	0	1
2018-06-21	AAA	Lianhe_Fitch	1	36.1593	41.9353	40.2503	2.5189	2.0026	24.8236	63.8149	10.6732	1.13469	0.432712	0	0	0	0	0	0	0	1	0	1	1
2016-09-23	AA+	Lianhe_Fitch	2	149.289	23.8291	161.587	0.984	0.9792	25.9593	75.3225	25.4434	0.813462	0.61272	0	0	0	0	0	0	0	1	0	0	1
2017-06-12	AA+	Lianhe_Fitch	2	149.289	23.8291	161.587	0.984	0.9792	25.9593	75.3225	25.4434	0.813462	0.61272	0	0	0	0	0	0	0	1	0	0	1
2018-06-08	AA+	Lianhe_Fitch	2	149.289	23.8291	161.587	0.984	0.9792	25.9593	75.3225	25.4434	0.813462	0.61272	0	0	0	0	0	0	0	1	0	1	1
2016-10-12	AA+	Chengxin	2	7.5511	5.1578	27.1044	1.2239	0.5179	58.3303	68.4688	73.5462	0.178641	0.122314	0	0	0	0	0	1	0	0	0	0	1
2017-06-05	AA+	Chengxin	2	7.5511	5.1578	27.1044	1.2239	0.5179	58.3303	68.4688	73.5462	0.178641	0.122314	0	0	0	0	0	1	0	0	0	0	1
2018-05-22	AA+	Chengxin	2	7.5511	5.1578	27.1044	1.2239	0.5179	58.3303	68.4688	73.5462	0.178641	0.122314	0	0	0	0	0	1	0	0	0	1	1
2016-09-22	AA+	Pengyuan	2	11.3618	9.3107	17.416	3.326	2.0907	27.2873	100	13.7936	0.342352	0.342352	0	0	0	0	0	0	0	0	1	0	1
2016-10-26	AAA	Pengyuan	1	11.3618	9.3107	17.416	3.326	2.0907	27.2873	100	13.7936	0.342352	0.342352	0	0	0	0	0	0	0	0	1	0	1
2017-05-05	AAA	Pengyuan	1	11.3618	9.3107	17.416	3.326	2.0907	27.2873	100	13.7936	0.342352	0.342352	0	0	0	0	0	0	0	0	1	0	1
2018-05-30	AAA	Pengyuan	1	11.3618	9.3107	17.416	3.326	2.0907	27.2873	100	13.7936	0.342352	0.342352	0	0	0	0	0	0	0	0	1	1	1
2016-03-23	AA+	Lianhe_Fitch	2	22.9121	7.7554	23.033	2.0144	0.8608	67.658	64.4735	55.4432	0.369223	0.238051	0	0	0	0	0	0	0	1	0	0	1
2017-06-23	AA+	Lianhe_Fitch	2	22.9121	7.7554	23.033	2.0144	0.8608	67.658	64.4735	55.4432	0.369223	0.238051	0	0	0	0	0	0	0	1	0	0	1
2017-09-07	AAA	Lianhe_Fitch	1	22.9121	7.7554	23.033	2.0144	0.8608	67.658	64.4735	55.4432	0.369223	0.238051	0	0	0	0	0	0	0	1	0	1	1
2018-06-15	AAA	Lianhe_Fitch	1	22.9121	7.7554	23.033	2.0144	0.8608	67.658	64.4735	55.4432	0.369223	0.238051	0	0	0	0	0	0	0	1	0	1	1
2016-09-29	AAA	Chengxin	1	4.5805	6.4042	6.76163	1.2189	0.4758	61.9032	91.8461	47.5569	0.240607	0.123507	0	0	0	0	0	1	0	0	0	0	1
2017-05-19	AAA	Chengxin	1	4.5805	6.4042	6.76163	1.2189	0.4758	61.9032	91.8461	47.5569	0.240607	0.123507	0	0	0	0	0	1	0	0	0	0	1
2018-06-26	AAA	Chengxin	1	4.5805	6.4042	6.76163	1.2189	0.4758	61.9032	91.8461	47.5569	0.240607	0.123507	0	0	0	0	0	1	0	0	0	1	1
2016-08-04	AA+	Lianhe_Fitch	2	0.379	2.7224	12.0767	1.5804	1.1804	40.3176	96.1127	31.026	0.140627	0.130455	0	0	0	0	0	0	0	1	0	0	1
2017-05-25	AA+	Lianhe_Fitch	2	0.379	2.7224	12.0767	1.5804	1.1804	40.3176	96.1127	31.026	0.140627	0.130455	0	0	0	0	0	0	0	1	0	0	1
2018-05-18	AA+	Lianhe_Fitch	2	0.379	2.7224	12.0767	1.5804	1.1804	40.3176	96.1127	31.026	0.140627	0.130455	0	0	0	0	0	0	0	1	0	1	1
2016-10-17	AA	brilliance	3	16.2092	19.8434	17.2934	1.7047	1.023	53.0129	100	10.7398	0.324107	0.324107	1	1	0	0	0	0	0	0	0	0	1
2017-06-16	AA+	brilliance	2	16.2092	19.8434	17.2934	1.7047	1.023	53.0129	100	10.7398	0.324107	0.324107	1	1	0	0	0	0	0	0	0	0	1
2018-06-20	AA+	brilliance	2	16.2092	19.8434	17.2934	1.7047	1.023	53.0129	100	10.7398	0.324107	0.324107	1	1	0	0	0	0	0	0	0	1	1
2016-10-17	AA+	brilliance	2	27.2082	5.2007	46.6041	0.4582	0.3776	61.7546	32.1816	58.4374	0.223542	0.0680965	1	1	0	0	0	0	0	0	0	0	1
2017-05-05	AA+	brilliance	2	27.2082	5.2007	46.6041	0.4582	0.3776	61.7546	32.1816	58.4374	0.223542	0.0680965	1	1	0	0	0	0	0	0	0	0	1
2018-05-22	AA+	brilliance	2	27.2082	5.2007	46.6041	0.4582	0.3776	61.7546	32.1816	58.4374	0.223542	0.0680965	1	1	0	0	0	0	0	0	0	1	1
2016-05-30	AA	Pengyuan	3	10.1748	13.4011	16.6457	0.5671	0.4697	70.3415	90.7488	60.5244	0.241039	0.21874	0	0	0	0	0	0	0	0	1	0	1
2017-06-24	AA	Pengyuan	3	10.1748	13.4011	16.6457	0.5671	0.4697	70.3415	90.7488	60.5244	0.241039	0.21874	0	0	0	0	0	0	0	0	1	0	1
2018-06-22	AA	Pengyuan	3	10.1748	13.4011	16.6457	0.5671	0.4697	70.3415	90.7488	60.5244	0.241039	0.21874	0	0	0	0	0	0	0	0	1	1	1
2016-10-18	AA	Lianhe_Fitch	3	14.4322	17.4776	19.295	1.6507	1.4282	42.7527	100	32.2379	0.76742	0.76742	0	0	0	0	0	0	0	1	0	0	1
2017-06-23	AA	Lianhe_Fitch	3	14.4322	17.4776	19.295	1.6507	1.4282	42.7527	100	32.2379	0.76742	0.76742	0	0	0	0	0	0	0	1	0	0	1
2018-04-10	AA-	Lianhe_Fitch	4	14.4322	17.4776	19.295	1.6507	1.4282	42.7527	100	32.2379	0.76742	0.76742	0	0	0	0	0	0	0	1	0	1	1
2018-06-22	AA-	Lianhe_Fitch	4	14.4322	17.4776	19.295	1.6507	1.4282	42.7527	100	32.2379	0.76742	0.76742	0	0	0	0	0	0	0	1	0	1	1
2016-06-22	AA	Chengxin	3	-23.4559	-4.1712	-11.5849	1.2637	1.1241	57.3374	98.9355	54.3331	0.54456	0.242586	0	0	0	0	0	1	0	0	0	0	1
2017-06-01	AA	Chengxin	3	-23.4559	-4.1712	-11.5849	1.2637	1.1241	57.3374	98.9355	54.3331	0.54456	0.242586	0	0	0	0	0	1	0	0	0	0	1
2018-06-19	AA	Chengxin	3	-23.4559	-4.1712	-11.5849	1.2637	1.1241	57.3374	98.9355	54.3331	0.54456	0.242586	0	0	0	0	0	1	0	0	0	1	1
2015-11-26	AA+	brilliance	2	-46.7238	4.07	162.685	1.9221	1.6345	42.0136	10.7418	40.2239	0.776613	0.083422	1	1	0	0	0	0	0	0	0	0	1
2016-10-24	AA+	brilliance	2	-46.7238	4.07	162.685	1.9221	1.6345	42.0136	10.7418	40.2239	0.776613	0.083422	1	1	0	0	0	0	0	0	0	0	1
2017-06-28	AA+	brilliance	2	-46.7238	4.07	162.685	1.9221	1.6345	42.0136	10.7418	40.2239	0.776613	0.083422	1	1	0	0	0	0	0	0	0	0	1
2018-06-26	AA+	brilliance	2	-46.7238	4.07	162.685	1.9221	1.6345	42.0136	10.7418	40.2239	0.776613	0.083422	1	1	0	0	0	0	0	0	0	1	1
2016-09-09	AA	Pengyuan	3	3.1212	3.16	7.05217	1.4191	1.3016	48.9037	95.5497	58.2098	0.93698	0.849844	0	0	0	0	0	0	0	0	1	0	1
2017-05-08	AA	Pengyuan	3	3.1212	3.16	7.05217	1.4191	1.3016	48.9037	95.5497	58.2098	0.93698	0.849844	0	0	0	0	0	0	0	0	1	0	1
2018-06-27	AA	Pengyuan	3	3.1212	3.16	7.05217	1.4191	1.3016	48.9037	95.5497	58.2098	0.93698	0.849844	0	0	0	0	0	0	0	0	1	1	1
2016-10-25	AA	Chengxin	3	10.7912	14.141	15.3522	1.2078	1.0254	58.8464	85.1073	40.2069	0.177167	0.15059	0	0	0	0	0	1	0	0	0	0	1
2017-06-21	AA	Chengxin	3	10.7912	14.141	15.3522	1.2078	1.0254	58.8464	85.1073	40.2069	0.177167	0.15059	0	0	0	0	0	1	0	0	0	0	1
2018-06-11	AA	Chengxin	3	10.7912	14.141	15.3522	1.2078	1.0254	58.8464	85.1073	40.2069	0.177167	0.15059	0	0	0	0	0	1	0	0	0	1	1
2016-09-02	AA+	Lianhe_Fitch	2	24.447	27.4152	29.6144	7.5613	4.4471	43.1794	25.2814	41.056	1.13729	0.287523	0	0	0	0	0	0	0	1	0	0	1
2017-06-23	AA+	Lianhe_Fitch	2	24.447	27.4152	29.6144	7.5613	4.4471	43.1794	25.2814	41.056	1.13729	0.287523	0	0	0	0	0	0	0	1	0	0	1
2018-06-22	AA+	Lianhe_Fitch	2	24.447	27.4152	29.6144	7.5613	4.4471	43.1794	25.2814	41.056	1.13729	0.287523	0	0	0	0	0	0	0	1	0	1	1
2016-10-20	AA	Lianhe_Fitch	3	3.8948	6.9868	7.56935	1.0153	0.6761	73.6473	97.0135	71.5865	0.227456	0.220016	0	0	0	0	0	0	0	1	0	0	1
2017-06-19	AA	Lianhe_Fitch	3	3.8948	6.9868	7.56935	1.0153	0.6761	73.6473	97.0135	71.5865	0.227456	0.220016	0	0	0	0	0	0	0	1	0	0	1
2018-06-25	AA	Lianhe_Fitch	3	3.8948	6.9868	7.56935	1.0153	0.6761	73.6473	97.0135	71.5865	0.227456	0.220016	0	0	0	0	0	0	0	1	0	1	1
2015-12-22	AA	brilliance	3	2.6765	4.6281	9.81312	0.9832	0.7721	56.4728	93.7944	71.6054	0.517553	0.291723	1	1	0	0	0	0	0	0	0	0	1
2017-06-27	AA+	brilliance	2	2.6765	4.6281	9.81312	0.9832	0.7721	56.4728	93.7944	71.6054	0.517553	0.291723	1	1	0	0	0	0	0	0	0	0	1
2018-06-26	AA+	brilliance	2	2.6765	4.6281	9.81312	0.9832	0.7721	56.4728	93.7944	71.6054	0.517553	0.291723	1	1	0	0	0	0	0	0	0	1	1
2016-10-24	AAA	Chengxin	1	1.321	1.9372	6.53012	1.1752	0.8079	58.5048	96.4467	49.4313	0.292747	0.244993	0	0	0	0	0	1	0	0	0	0	1
2017-06-20	AAA	Chengxin	1	1.321	1.9372	6.53012	1.1752	0.8079	58.5048	96.4467	49.4313	0.292747	0.244993	0	0	0	0	0	1	0	0	0	0	1
2018-06-27	AAA	Chengxin	1	1.321	1.9372	6.53012	1.1752	0.8079	58.5048	96.4467	49.4313	0.292747	0.244993	0	0	0	0	0	1	0	0	0	1	1
2016-10-27	AA	Lianhe_Fitch	3	9.5523	9.2824	12.9404	0.7669	0.7051	88.9667	100	25.1071	0.346646	0.346646	0	0	0	0	0	0	0	1	0	0	1
2017-06-23	AA	Lianhe_Fitch	3	9.5523	9.2824	12.9404	0.7669	0.7051	88.9667	100	25.1071	0.346646	0.346646	0	0	0	0	0	0	0	1	0	0	1
2018-06-22	AA	Lianhe_Fitch	3	9.5523	9.2824	12.9404	0.7669	0.7051	88.9667	100	25.1071	0.346646	0.346646	0	0	0	0	0	0	0	1	0	1	1
2016-11-07	AA+	Chengxin	2	22.7131	21.3483	27.3451	1.2923	1.1602	53.9855	94.3657	38.5368	0.244255	0.230163	0	0	0	0	0	1	0	0	0	0	1
2017-06-23	AA+	Chengxin	2	22.7131	21.3483	27.3451	1.2923	1.1602	53.9855	94.3657	38.5368	0.244255	0.230163	0	0	0	0	0	1	0	0	0	0	1
2018-06-19	AA+	Chengxin	2	22.7131	21.3483	27.3451	1.2923	1.1602	53.9855	94.3657	38.5368	0.244255	0.230163	0	0	0	0	0	1	0	0	0	1	1
2016-09-09	AA	Chengxin	3	22.4173	2.686	30.1742	6.1718	3.5659	13.3638	51.3025	11.4303	2.03045	0.954555	0	0	0	0	0	1	0	0	0	0	1
2017-06-12	AA	Chengxin	3	22.4173	2.686	30.1742	6.1718	3.5659	13.3638	51.3025	11.4303	2.03045	0.954555	0	0	0	0	0	1	0	0	0	0	1
2018-05-17	AA	Chengxin	3	22.4173	2.686	30.1742	6.1718	3.5659	13.3638	51.3025	11.4303	2.03045	0.954555	0	0	0	0	0	1	0	0	0	1	1
2016-11-03	AA	Jincheng	3	6.2748	8.2133	21.9536	0.9756	0.6498	83.6093	85.1108	65.0898	0.245039	0.208555	0	0	0	0	0	0	1	0	0	0	1
2017-06-23	AA	Jincheng	3	6.2748	8.2133	21.9536	0.9756	0.6498	83.6093	85.1108	65.0898	0.245039	0.208555	0	0	0	0	0	0	1	0	0	0	1
2018-06-26	AA	Jincheng	3	6.2748	8.2133	21.9536	0.9756	0.6498	83.6093	85.1108	65.0898	0.245039	0.208555	0	0	0	0	0	0	1	0	0	1	1
2016-11-04	AA	Chengxin	3	21.8246	12.0456	26.4207	3.4881	3.4743	34.9992	42.0185	25.3838	2.55846	1.07494	0	0	0	0	0	1	0	0	0	0	1
2017-05-26	AA	Chengxin	3	21.8246	12.0456	26.4207	3.4881	3.4743	34.9992	42.0185	25.3838	2.55846	1.07494	0	0	0	0	0	1	0	0	0	0	1
2018-05-25	AA	Chengxin	3	21.8246	12.0456	26.4207	3.4881	3.4743	34.9992	42.0185	25.3838	2.55846	1.07494	0	0	0	0	0	1	0	0	0	1	1
2016-08-10	AA+	brilliance	2	17.8501	8.8847	25.1229	2.3778	2.199	41.0027	46.8973	38.4666	1.29886	0.60913	1	1	0	0	0	0	0	0	0	0	1
2017-06-20	AA+	brilliance	2	17.8501	8.8847	25.1229	2.3778	2.199	41.0027	46.8973	38.4666	1.29886	0.60913	1	1	0	0	0	0	0	0	0	0	1
2018-06-26	AA+	brilliance	2	17.8501	8.8847	25.1229	2.3778	2.199	41.0027	46.8973	38.4666	1.29886	0.60913	1	1	0	0	0	0	0	0	0	1	1
2016-09-19	AA	Lianhe_Fitch	3	9.9966	15.0937	13.2166	1.806	1.3095	58.5287	68.3552	50.5733	0.518971	0.259759	0	0	0	0	0	0	0	1	0	0	0
2017-04-26	AA+	Lianhe_Fitch	2	9.9966	15.0937	13.2166	1.806	1.3095	58.5287	68.3552	50.5733	0.518971	0.259759	0	0	0	0	0	0	0	1	0	0	0
2018-06-13	AA+	Lianhe_Fitch	2	9.9966	15.0937	13.2166	1.806	1.3095	58.5287	68.3552	50.5733	0.518971	0.259759	0	0	0	0	0	0	0	1	0	1	0
2016-11-02	AA+	Chengxin	2	4.41	4.5841	10.9606	1.8742	1.6	76.3313	43.6796	55.1907	0.571893	0.182409	0	0	0	0	0	1	0	0	0	0	1
2017-06-26	AA+	Chengxin	2	4.41	4.5841	10.9606	1.8742	1.6	76.3313	43.6796	55.1907	0.571893	0.182409	0	0	0	0	0	1	0	0	0	0	1
2018-06-27	AA+	Chengxin	2	4.41	4.5841	10.9606	1.8742	1.6	76.3313	43.6796	55.1907	0.571893	0.182409	0	0	0	0	0	1	0	0	0	1	1
2016-11-17	AA	Lianhe_Fitch	3	20.2499	32.4738	23.6732	0.7672	0.6225	64.4114	100	19.8887	0.326743	0.213719	0	0	0	0	0	0	0	1	0	0	1
2017-06-23	AA+	Lianhe_Fitch	2	20.2499	32.4738	23.6732	0.7672	0.6225	64.4114	100	19.8887	0.326743	0.213719	0	0	0	0	0	0	0	1	0	0	1
2018-06-21	AA+	Lianhe_Fitch	2	20.2499	32.4738	23.6732	0.7672	0.6225	64.4114	100	19.8887	0.326743	0.213719	0	0	0	0	0	0	0	1	0	1	1
2016-11-21	AA+	Chengxin	2	11.0557	5.4678	34.087	1.9395	1.7067	47.3594	44.5748	63.5524	1.4698	0.655065	0	0	0	0	0	1	0	0	0	0	1
2017-06-26	AA+	Chengxin	2	11.0557	5.4678	34.087	1.9395	1.7067	47.3594	44.5748	63.5524	1.4698	0.655065	0	0	0	0	0	1	0	0	0	0	1
2018-06-26	AA+	Chengxin	2	11.0557	5.4678	34.087	1.9395	1.7067	47.3594	44.5748	63.5524	1.4698	0.655065	0	0	0	0	0	1	0	0	0	1	1
2016-11-28	AA	Chengxin	3	10.5782	14.293	18.0131	0.7302	0.5631	61.5086	71.6729	50.9722	0.177266	0.105371	0	0	0	0	0	1	0	0	0	0	1
2017-06-27	AA	Chengxin	3	10.5782	14.293	18.0131	0.7302	0.5631	61.5086	71.6729	50.9722	0.177266	0.105371	0	0	0	0	0	1	0	0	0	0	1
2018-06-14	AA	Chengxin	3	10.5782	14.293	18.0131	0.7302	0.5631	61.5086	71.6729	50.9722	0.177266	0.105371	0	0	0	0	0	1	0	0	0	1	1
2016-09-08	AA	Dagong	3	20.8027	33.486	26.1276	3.2307	2.8692	28.7257	99.2865	3.9459	1.70278	1.69063	0	0	0	0	1	0	0	0	0	0	1
2017-04-21	AA	Dagong	3	20.8027	33.486	26.1276	3.2307	2.8692	28.7257	99.2865	3.9459	1.70278	1.69063	0	0	0	0	1	0	0	0	0	0	1
2018-06-21	AA	Dagong	3	20.8027	33.486	26.1276	3.2307	2.8692	28.7257	99.2865	3.9459	1.70278	1.69063	0	0	0	0	1	0	0	0	0	1	1
2016-11-28	AA+	brilliance	2	17.8501	8.8847	25.1229	2.3778	2.199	41.0027	46.8973	38.4666	1.29886	0.60913	1	1	0	0	0	0	0	0	0	0	1
2017-06-20	AA+	brilliance	2	17.8501	8.8847	25.1229	2.3778	2.199	41.0027	46.8973	38.4666	1.29886	0.60913	1	1	0	0	0	0	0	0	0	0	1
2018-06-26	AA+	brilliance	2	17.8501	8.8847	25.1229	2.3778	2.199	41.0027	46.8973	38.4666	1.29886	0.60913	1	1	0	0	0	0	0	0	0	1	1
2016-12-02	AA	Chengxin	3	12.4999	8.4254	14.3209	1.2096	1.1339	58.4527	99.0577	32.0358	0.526808	0.499316	0	0	0	0	0	1	0	0	0	0	1
2017-06-09	AA	Chengxin	3	12.4999	8.4254	14.3209	1.2096	1.1339	58.4527	99.0577	32.0358	0.526808	0.499316	0	0	0	0	0	1	0	0	0	0	1
2018-05-07	C	Chengxin	21	12.4999	8.4254	14.3209	1.2096	1.1339	58.4527	99.0577	32.0358	0.526808	0.499316	0	0	0	0	0	1	0	0	0	1	1
2017-01-11	AA	Pengyuan	3	11.996	18.7433	15.4163	1.2325	0.6209	52.4997	100	42.8513	0.155243	0.155243	0	0	0	0	0	0	0	0	1	0	1
2017-05-25	AA	Pengyuan	3	11.996	18.7433	15.4163	1.2325	0.6209	52.4997	100	42.8513	0.155243	0.155243	0	0	0	0	0	0	0	0	1	0	1
2018-06-07	AA	Pengyuan	3	11.996	18.7433	15.4163	1.2325	0.6209	52.4997	100	42.8513	0.155243	0.155243	0	0	0	0	0	0	0	0	1	1	1
2017-01-03	AA+	Dagong	2	7.5542	4.2861	25.4603	0.9947	0.4194	89.8159	61.1349	100.12	0.267719	0.0866552	0	0	0	0	1	0	0	0	0	0	0
2017-06-26	AA+	Dagong	2	7.5542	4.2861	25.4603	0.9947	0.4194	89.8159	61.1349	100.12	0.267719	0.0866552	0	0	0	0	1	0	0	0	0	0	0
2018-06-25	AA+	Dagong	2	7.5542	4.2861	25.4603	0.9947	0.4194	89.8159	61.1349	100.12	0.267719	0.0866552	0	0	0	0	1	0	0	0	0	1	0
2017-01-18	AA+	Chengxin	2	12.744	16.8001	17.0696	1.2319	0.9575	56.2853	74.1153	55.4158	0.441866	0.191629	0	0	0	0	0	1	0	0	0	0	1
2017-06-21	AA+	Chengxin	2	12.744	16.8001	17.0696	1.2319	0.9575	56.2853	74.1153	55.4158	0.441866	0.191629	0	0	0	0	0	1	0	0	0	0	1
2018-06-21	AA+	Chengxin	2	12.744	16.8001	17.0696	1.2319	0.9575	56.2853	74.1153	55.4158	0.441866	0.191629	0	0	0	0	0	1	0	0	0	1	1
2016-09-05	AA	Lianhe_Fitch	3	16.0654	14.9967	24.8683	2.1217	1.4828	45.0455	42.5873	36.5801	0.340004	0.14101	0	0	0	0	0	0	0	1	0	0	1
2017-06-23	AA+	Lianhe_Fitch	2	16.0654	14.9967	24.8683	2.1217	1.4828	45.0455	42.5873	36.5801	0.340004	0.14101	0	0	0	0	0	0	0	1	0	0	1
2018-06-21	AA+	Lianhe_Fitch	2	16.0654	14.9967	24.8683	2.1217	1.4828	45.0455	42.5873	36.5801	0.340004	0.14101	0	0	0	0	0	0	0	1	0	1	1
2017-02-24	AA	Lianhe_Fitch	3	4.6495	5.0408	20.8087	0.6703	0.5698	74.673	86.3509	71.4818	0.454475	0.391197	0	0	0	0	0	0	0	1	0	0	1
2017-05-25	AA	Lianhe_Fitch	3	4.6495	5.0408	20.8087	0.6703	0.5698	74.673	86.3509	71.4818	0.454475	0.391197	0	0	0	0	0	0	0	1	0	0	1
2018-06-20	AA	Lianhe_Fitch	3	4.6495	5.0408	20.8087	0.6703	0.5698	74.673	86.3509	71.4818	0.454475	0.391197	0	0	0	0	0	0	0	1	0	1	1
2017-03-01	AA	Chengxin	3	15.217	12.4849	24.5588	1.3728	1.0945	50.5006	64.4059	47.2793	0.474736	0.296771	0	0	0	0	0	1	0	0	0	0	1
2017-05-25	AA	Chengxin	3	15.217	12.4849	24.5588	1.3728	1.0945	50.5006	64.4059	47.2793	0.474736	0.296771	0	0	0	0	0	1	0	0	0	0	1
2018-05-28	AA+	Chengxin	2	15.217	12.4849	24.5588	1.3728	1.0945	50.5006	64.4059	47.2793	0.474736	0.296771	0	0	0	0	0	1	0	0	0	1	1
2016-09-22	AA+	Chengxin	2	13.4703	17.9242	17.5779	1.2507	0.8521	55.1894	98.7171	46.5233	0.488016	0.232763	0	0	0	0	0	1	0	0	0	0	1
2017-03-10	AA+	Chengxin	2	13.4703	17.9242	17.5779	1.2507	0.8521	55.1894	98.7171	46.5233	0.488016	0.232763	0	0	0	0	0	1	0	0	0	0	1
2017-05-17	AA+	Chengxin	2	13.4703	17.9242	17.5779	1.2507	0.8521	55.1894	98.7171	46.5233	0.488016	0.232763	0	0	0	0	0	1	0	0	0	0	1
2018-06-04	AA+	Chengxin	2	13.4703	17.9242	17.5779	1.2507	0.8521	55.1894	98.7171	46.5233	0.488016	0.232763	0	0	0	0	0	1	0	0	0	1	1
2017-02-27	AA	Dagong	3	-86.0501	-15.8765	-53.3223	0.8743	0.551	80.3849	95.8891	80.8978	0.0521947	0.050049	0	0	0	0	1	0	0	0	0	0	1
2017-06-28	AA	Dagong	3	-86.0501	-15.8765	-53.3223	0.8743	0.551	80.3849	95.8891	80.8978	0.0521947	0.050049	0	0	0	0	1	0	0	0	0	0	1
2018-06-26	AA-	Dagong	4	-86.0501	-15.8765	-53.3223	0.8743	0.551	80.3849	95.8891	80.8978	0.0521947	0.050049	0	0	0	0	1	0	0	0	0	1	1
2017-03-13	AAA	Lianhe_Fitch	1	11.4841	24.009	13.9349	1.5389	0.8401	40.6866	97.3779	17.5644	0.575973	0.507316	0	0	0	0	0	0	0	1	0	0	1
2017-05-22	AAA	Lianhe_Fitch	1	11.4841	24.009	13.9349	1.5389	0.8401	40.6866	97.3779	17.5644	0.575973	0.507316	0	0	0	0	0	0	0	1	0	0	1
2018-06-08	AAA	Lianhe_Fitch	1	11.4841	24.009	13.9349	1.5389	0.8401	40.6866	97.3779	17.5644	0.575973	0.507316	0	0	0	0	0	0	0	1	0	1	1
2017-02-24	AA	Pengyuan	3	13.8325	13.6211	19.4792	2.2381	1.5745	43.5415	92.5066	30.674	0.653642	0.58255	0	0	0	0	0	0	0	0	1	0	1
2017-05-24	AA	Pengyuan	3	13.8325	13.6211	19.4792	2.2381	1.5745	43.5415	92.5066	30.674	0.653642	0.58255	0	0	0	0	0	0	0	0	1	0	1
2018-04-18	AA	Pengyuan	3	13.8325	13.6211	19.4792	2.2381	1.5745	43.5415	92.5066	30.674	0.653642	0.58255	0	0	0	0	0	0	0	0	1	1	1
2017-03-13	AAA	Chengxin	1	17.3499	15.4989	22.9712	1.1836	0.7681	72.4958	100	48.0798	0.13511	0.118409	0	0	0	0	0	1	0	0	0	0	1
2017-06-29	AAA	Chengxin	1	17.3499	15.4989	22.9712	1.1836	0.7681	72.4958	100	48.0798	0.13511	0.118409	0	0	0	0	0	1	0	0	0	0	1
2017-12-15	AAA	Chengxin	1	17.3499	15.4989	22.9712	1.1836	0.7681	72.4958	100	48.0798	0.13511	0.118409	0	0	0	0	0	1	0	0	0	1	1
2018-08-10	AAA	Chengxin	1	17.3499	15.4989	22.9712	1.1836	0.7681	72.4958	100	48.0798	0.13511	0.118409	0	0	0	0	0	1	0	0	0	1	1
2017-03-13	AA+	Dagong	2	0.218	1.2044	33.5116	2.6946	1.0166	59.9692	48.2366	57.0814	0.359273	0.173192	0	0	0	0	1	0	0	0	0	0	1
2017-06-21	AA+	Dagong	2	0.218	1.2044	33.5116	2.6946	1.0166	59.9692	48.2366	57.0814	0.359273	0.173192	0	0	0	0	1	0	0	0	0	0	1
2018-06-26	AA+	Dagong	2	0.218	1.2044	33.5116	2.6946	1.0166	59.9692	48.2366	57.0814	0.359273	0.173192	0	0	0	0	1	0	0	0	0	1	1
2016-07-25	AA	Lianhe_Fitch	3	20.6276	12.7785	25.3173	1.2107	0.8566	58.6866	88.6334	38.7654	0.159668	0.141519	0	0	0	0	0	0	0	1	0	0	1
2017-06-26	AA	Lianhe_Fitch	3	20.6276	12.7785	25.3173	1.2107	0.8566	58.6866	88.6334	38.7654	0.159668	0.141519	0	0	0	0	0	0	0	1	0	0	1
2018-05-09	A+	Lianhe_Fitch	5	20.6276	12.7785	25.3173	1.2107	0.8566	58.6866	88.6334	38.7654	0.159668	0.141519	0	0	0	0	0	0	0	1	0	1	1
2018-06-27	BB	Lianhe_Fitch	12	20.6276	12.7785	25.3173	1.2107	0.8566	58.6866	88.6334	38.7654	0.159668	0.141519	0	0	0	0	0	0	0	1	0	1	1
2018-07-10	CC	Lianhe_Fitch	20	20.6276	12.7785	25.3173	1.2107	0.8566	58.6866	88.6334	38.7654	0.159668	0.141519	0	0	0	0	0	0	0	1	0	1	1
2016-12-29	AA	Chengxin	3	4.6943	14.2233	5.96622	1.1481	0.8575	71.969	99.3092	70.1373	0.534496	0.529105	0	0	0	0	0	1	0	0	0	0	1
2017-06-16	AA	Chengxin	3	4.6943	14.2233	5.96622	1.1481	0.8575	71.969	99.3092	70.1373	0.534496	0.529105	0	0	0	0	0	1	0	0	0	0	1
2018-06-26	AA	Chengxin	3	4.6943	14.2233	5.96622	1.1481	0.8575	71.969	99.3092	70.1373	0.534496	0.529105	0	0	0	0	0	1	0	0	0	1	1
2017-03-24	AA	Lianhe_Fitch	3	11.3606	6.9507	17.9536	0.7451	0.5183	51.175	88.033	49.7097	0.134934	0.0859543	0	0	0	0	0	0	0	1	0	0	1
2017-05-24	AA	Lianhe_Fitch	3	11.3606	6.9507	17.9536	0.7451	0.5183	51.175	88.033	49.7097	0.134934	0.0859543	0	0	0	0	0	0	0	1	0	0	1
2018-05-15	AA	Lianhe_Fitch	3	11.3606	6.9507	17.9536	0.7451	0.5183	51.175	88.033	49.7097	0.134934	0.0859543	0	0	0	0	0	0	0	1	0	1	1
2017-03-22	AA	Chengxin	3	7.745	13.5321	10.692	1.7075	0.9224	41.114	100	32.197	0.222071	0.222071	0	0	0	0	0	1	0	0	0	0	1
2017-06-09	AA	Chengxin	3	7.745	13.5321	10.692	1.7075	0.9224	41.114	100	32.197	0.222071	0.222071	0	0	0	0	0	1	0	0	0	0	1
2018-05-29	AA	Chengxin	3	7.745	13.5321	10.692	1.7075	0.9224	41.114	100	32.197	0.222071	0.222071	0	0	0	0	0	1	0	0	0	1	1
2017-01-24	AA+	Lianhe_Fitch	2	139.235	8.1517	141.002	15.6681	4.123	20.0386	19.7381	4.1601	3.27153	0.536701	0	0	0	0	0	0	0	1	0	0	1
2017-06-27	AA+	Lianhe_Fitch	2	139.235	8.1517	141.002	15.6681	4.123	20.0386	19.7381	4.1601	3.27153	0.536701	0	0	0	0	0	0	0	1	0	0	1
2018-06-13	AA+	Lianhe_Fitch	2	139.235	8.1517	141.002	15.6681	4.123	20.0386	19.7381	4.1601	3.27153	0.536701	0	0	0	0	0	0	0	1	0	1	1
2017-03-29	AA	Chengxin	3	3.9204	3.5762	11.895	1.3378	1.3372	70.9957	60.4704	52.3416	0.257469	0.149407	0	0	0	0	0	1	0	0	0	0	1
2017-06-27	AA	Chengxin	3	3.9204	3.5762	11.895	1.3378	1.3372	70.9957	60.4704	52.3416	0.257469	0.149407	0	0	0	0	0	1	0	0	0	0	1
2018-06-25	AA	Chengxin	3	3.9204	3.5762	11.895	1.3378	1.3372	70.9957	60.4704	52.3416	0.257469	0.149407	0	0	0	0	0	1	0	0	0	1	1
2016-12-23	AAA	Chengxin	1	4.5359	9.2574	6.23969	1.3295	0.9033	67.395	88.6036	72.0627	0.60059	0.248865	0	0	0	0	0	1	0	0	0	0	1
2017-06-20	AAA	Chengxin	1	4.5359	9.2574	6.23969	1.3295	0.9033	67.395	88.6036	72.0627	0.60059	0.248865	0	0	0	0	0	1	0	0	0	0	1
2018-06-25	AAA	Chengxin	1	4.5359	9.2574	6.23969	1.3295	0.9033	67.395	88.6036	72.0627	0.60059	0.248865	0	0	0	0	0	1	0	0	0	1	1
2016-08-04	AA+	Chengxin	2	6.7306	8.944	9.45637	0.8438	0.6784	63.7903	85.693	58.287	0.265421	0.223152	0	0	0	0	0	1	0	0	0	0	1
2017-06-26	AA+	Chengxin	2	6.7306	8.944	9.45637	0.8438	0.6784	63.7903	85.693	58.287	0.265421	0.223152	0	0	0	0	0	1	0	0	0	0	1
2018-06-08	AA+	Chengxin	2	6.7306	8.944	9.45637	0.8438	0.6784	63.7903	85.693	58.287	0.265421	0.223152	0	0	0	0	0	1	0	0	0	1	1
2017-01-16	AA	Dagong	3	4.8493	5.6735	5.61272	1.6687	0.363	79.848	71.3354	78.5146	0.194651	0.117559	0	0	0	0	1	0	0	0	0	0	1
2017-06-26	AA	Dagong	3	4.8493	5.6735	5.61272	1.6687	0.363	79.848	71.3354	78.5146	0.194651	0.117559	0	0	0	0	1	0	0	0	0	0	1
2018-06-25	AA	Dagong	3	4.8493	5.6735	5.61272	1.6687	0.363	79.848	71.3354	78.5146	0.194651	0.117559	0	0	0	0	1	0	0	0	0	1	1
2017-04-17	AAA	Pengyuan	1	19.0801	22.975	27.8211	1.821	1.3855	44.4352	69.758	27.6265	0.643972	0.449223	0	0	0	0	0	0	0	0	1	0	1
2018-06-12	AAA	Pengyuan	1	19.0801	22.975	27.8211	1.821	1.3855	44.4352	69.758	27.6265	0.643972	0.449223	0	0	0	0	0	0	0	0	1	1	1
2016-10-08	AA	Chengxin	3	10.3965	2.9623	13.2953	1.915	1.6199	37.4361	64.8207	26.1549	0.801409	0.361825	0	0	0	0	0	1	0	0	0	0	0
2017-06-20	AA+	Chengxin	2	10.3965	2.9623	13.2953	1.915	1.6199	37.4361	64.8207	26.1549	0.801409	0.361825	0	0	0	0	0	1	0	0	0	0	0
2018-06-15	AA+	Chengxin	2	10.3965	2.9623	13.2953	1.915	1.6199	37.4361	64.8207	26.1549	0.801409	0.361825	0	0	0	0	0	1	0	0	0	1	0
2017-05-16	AA	Lianhe_Fitch	3	17.2724	21.6204	20.4354	1.6879	1.3503	52.6623	82.557	41.6564	0.34408	0.207795	0	0	0	0	0	0	0	1	0	0	1
2018-05-04	AA	Lianhe_Fitch	3	17.2724	21.6204	20.4354	1.6879	1.3503	52.6623	82.557	41.6564	0.34408	0.207795	0	0	0	0	0	0	0	1	0	1	1
2018-05-22	AA	Lianhe_Fitch	3	17.2724	21.6204	20.4354	1.6879	1.3503	52.6623	82.557	41.6564	0.34408	0.207795	0	0	0	0	0	0	0	1	0	1	1
2016-10-21	AA	Chengxin	3	6.309	7.5354	8.99005	1.1009	1.0535	72.8994	70.9402	77.5688	0.350199	0.231915	0	0	0	0	0	1	0	0	0	0	0
2017-06-28	AA	Chengxin	3	6.309	7.5354	8.99005	1.1009	1.0535	72.8994	70.9402	77.5688	0.350199	0.231915	0	0	0	0	0	1	0	0	0	0	0
2018-06-15	AA	Chengxin	3	6.309	7.5354	8.99005	1.1009	1.0535	72.8994	70.9402	77.5688	0.350199	0.231915	0	0	0	0	0	1	0	0	0	1	0
2017-01-16	AA	Lianhe_Fitch	3	13.354	7.8663	18.481	1.7763	1.5033	68.2425	60.3999	64.0859	0.34142	0.204949	0	0	0	0	0	0	0	1	0	0	1
2017-07-21	AA	Lianhe_Fitch	3	13.354	7.8663	18.481	1.7763	1.5033	68.2425	60.3999	64.0859	0.34142	0.204949	0	0	0	0	0	0	0	1	0	1	1
2018-06-27	AA	Lianhe_Fitch	3	13.354	7.8663	18.481	1.7763	1.5033	68.2425	60.3999	64.0859	0.34142	0.204949	0	0	0	0	0	0	0	1	0	1	1
2017-05-26	AAA	Chengxin	1	7.1183	9.2343	11.9746	1.4099	1.1318	60.2786	98.2245	49.5406	0.614058	0.511828	0	0	0	0	0	1	0	0	0	0	1
2018-06-15	AAA	Chengxin	1	7.1183	9.2343	11.9746	1.4099	1.1318	60.2786	98.2245	49.5406	0.614058	0.511828	0	0	0	0	0	1	0	0	0	1	1
2017-05-26	AAA	Chengxin	1	7.0118	6.1556	14.4845	1.0495	0.5893	62.5741	72.606	56.5631	0.204405	0.109323	0	0	0	0	0	1	0	0	0	0	1
2018-05-25	AAA	Chengxin	1	7.0118	6.1556	14.4845	1.0495	0.5893	62.5741	72.606	56.5631	0.204405	0.109323	0	0	0	0	0	1	0	0	0	1	1
2017-06-07	AA	brilliance	3	14.4059	1.4145	16.9542	1.544	0.5308	62.9348	67.0747	46.1758	0.0983734	0.0659837	1	1	0	0	0	0	0	0	0	0	0
2018-04-27	AA+	brilliance	2	14.4059	1.4145	16.9542	1.544	0.5308	62.9348	67.0747	46.1758	0.0983734	0.0659837	1	1	0	0	0	0	0	0	0	1	0
2017-06-02	AA	Chengxin	3	5.4788	2.5244	16.2259	1.64	0.7172	29.962	99.3242	29.1734	0.330896	0.162983	0	0	0	0	0	1	0	0	0	0	1
2018-06-22	AA	Chengxin	3	5.4788	2.5244	16.2259	1.64	0.7172	29.962	99.3242	29.1734	0.330896	0.162983	0	0	0	0	0	1	0	0	0	1	1
2016-11-14	AA	brilliance	3	10.4279	8.2865	21.9201	1.085	0.828	46.2317	57.3083	26.9297	0.0422778	0.0242287	1	1	0	0	0	0	0	0	0	0	1
2017-07-20	AA	brilliance	3	10.4279	8.2865	21.9201	1.085	0.828	46.2317	57.3083	26.9297	0.0422778	0.0242287	1	1	0	0	0	0	0	0	0	1	1
2018-06-22	AA	brilliance	3	10.4279	8.2865	21.9201	1.085	0.828	46.2317	57.3083	26.9297	0.0422778	0.0242287	1	1	0	0	0	0	0	0	0	1	1
2017-05-18	AA	Jincheng	3	-24.4543	2.8287	18.6608	0.8502	0.4788	67.9484	90.8624	65.6565	0.376547	0.339674	0	0	0	0	0	0	1	0	0	0	1
2018-06-25	AA	Jincheng	3	-24.4543	2.8287	18.6608	0.8502	0.4788	67.9484	90.8624	65.6565	0.376547	0.339674	0	0	0	0	0	0	1	0	0	1	1
2017-06-13	AA	Dagong	3	1.2453	2.152	7.90026	1.205	1.1024	58.4621	99.7029	55.6375	0.621156	0.600637	0	0	0	0	1	0	0	0	0	0	1
2018-06-21	AA	Dagong	3	1.2453	2.152	7.90026	1.205	1.1024	58.4621	99.7029	55.6375	0.621156	0.600637	0	0	0	0	1	0	0	0	0	1	1
2017-04-28	AAA	Pengyuan	1	3.3332	2.2427	8.76118	1.3948	1.0453	57.8102	95.7132	42.0066	0.208101	0.183124	0	0	0	0	0	0	0	0	1	0	1
2018-06-21	AAA	Pengyuan	1	3.3332	2.2427	8.76118	1.3948	1.0453	57.8102	95.7132	42.0066	0.208101	0.183124	0	0	0	0	0	0	0	0	1	1	1
2016-08-04	AA	Chengxin	3	5.2849	3.3262	34.1224	1.3751	1.1919	40.776	32.1953	35.8171	0.247817	0.0614372	0	0	0	0	0	1	0	0	0	0	0
2017-09-12	AA	Chengxin	3	5.2849	3.3262	34.1224	1.3751	1.1919	40.776	32.1953	35.8171	0.247817	0.0614372	0	0	0	0	0	1	0	0	0	1	0
2018-06-27	AA	Chengxin	3	5.2849	3.3262	34.1224	1.3751	1.1919	40.776	32.1953	35.8171	0.247817	0.0614372	0	0	0	0	0	1	0	0	0	1	0
2017-06-26	AAA	Chengxin	1	7.7048	5.9281	17.742	1.3305	1.0329	41.9053	94.7492	42.2255	0.280461	0.214156	0	0	0	0	0	1	0	0	0	0	1
2018-06-05	AAA	Chengxin	1	7.7048	5.9281	17.742	1.3305	1.0329	41.9053	94.7492	42.2255	0.280461	0.214156	0	0	0	0	0	1	0	0	0	1	1
2017-06-22	AAA	Lianhe_Fitch	1	11.4841	24.009	13.9349	1.5389	0.8401	40.6866	97.3779	17.5644	0.575973	0.507316	0	0	0	0	0	0	0	1	0	0	1
2018-06-08	AAA	Lianhe_Fitch	1	11.4841	24.009	13.9349	1.5389	0.8401	40.6866	97.3779	17.5644	0.575973	0.507316	0	0	0	0	0	0	0	1	0	1	1
2017-04-21	AAA	Lianhe_Fitch	1	22.9743	24.7023	25.8299	4.5104	2.7345	17.4719	98.5815	8.9178	1.74846	1.70498	0	0	0	0	0	0	0	1	0	0	1
2018-06-20	AAA	Lianhe_Fitch	1	22.9743	24.7023	25.8299	4.5104	2.7345	17.4719	98.5815	8.9178	1.74846	1.70498	0	0	0	0	0	0	0	1	0	1	1
2017-05-19	AA	Lianhe_Fitch	3	13.6269	20.6931	15.656	1.684	1.0446	46.1229	97.1694	15.6422	0.440315	0.427852	0	0	0	0	0	0	0	1	0	0	1
2018-06-11	AA	Lianhe_Fitch	3	13.6269	20.6931	15.656	1.684	1.0446	46.1229	97.1694	15.6422	0.440315	0.427852	0	0	0	0	0	0	0	1	0	1	1
2017-06-30	AAA	Chengxin	1	4.5359	9.2574	6.23969	1.3295	0.9033	67.395	88.6036	72.0627	0.60059	0.248865	0	0	0	0	0	1	0	0	0	0	1
2018-06-25	AAA	Chengxin	1	4.5359	9.2574	6.23969	1.3295	0.9033	67.395	88.6036	72.0627	0.60059	0.248865	0	0	0	0	0	1	0	0	0	1	1
2017-06-28	AAA	Chengxin	1	35.5946	5.7189	44.8154	1.5102	1.2834	58.3929	62.0491	60.9001	1.01236	0.497833	0	0	0	0	0	1	0	0	0	0	0
2018-05-21	AAA	Chengxin	1	35.5946	5.7189	44.8154	1.5102	1.2834	58.3929	62.0491	60.9001	1.01236	0.497833	0	0	0	0	0	1	0	0	0	1	0
2017-06-30	AA	Chengxin	3	8.5775	15.1337	10.8378	1.4752	1.0063	46.2869	98.8514	26.5209	0.28543	0.262884	0	0	0	0	0	1	0	0	0	0	1
2018-06-15	AA	Chengxin	3	8.5775	15.1337	10.8378	1.4752	1.0063	46.2869	98.8514	26.5209	0.28543	0.262884	0	0	0	0	0	1	0	0	0	1	1
2017-06-16	AAA	Chengxin	1	18.5472	10.5628	19.1433	1.827	0.4627	60.9809	81.1543	37.005	0.299181	0.242263	0	0	0	0	0	1	0	0	0	0	1
2018-05-24	AAA	Chengxin	1	18.5472	10.5628	19.1433	1.827	0.4627	60.9809	81.1543	37.005	0.299181	0.242263	0	0	0	0	0	1	0	0	0	1	1
2017-06-14	AA+	brilliance	2	2.5483	3.0101	17.9599	3.0314	2.5411	40.5016	56.8586	29.7138	0.268529	0.152682	1	1	0	0	0	0	0	0	0	0	1
2018-06-05	AA+	brilliance	2	2.5483	3.0101	17.9599	3.0314	2.5411	40.5016	56.8586	29.7138	0.268529	0.152682	1	1	0	0	0	0	0	0	0	1	1
2017-07-10	AAA	Pengyuan	1	17.0944	20.2669	25.25	1.3659	1.2474	54.9034	81.7799	39.6892	0.570935	0.365016	0	0	0	0	0	0	0	0	1	0	1
2018-05-23	AAA	Pengyuan	1	17.0944	20.2669	25.25	1.3659	1.2474	54.9034	81.7799	39.6892	0.570935	0.365016	0	0	0	0	0	0	0	0	1	1	1
2017-07-10	AA+	Dagong	2	0.218	1.2044	33.5116	2.6946	1.0166	59.9692	48.2366	57.0814	0.359273	0.173192	0	0	0	0	1	0	0	0	0	0	1
2018-06-26	AA+	Dagong	2	0.218	1.2044	33.5116	2.6946	1.0166	59.9692	48.2366	57.0814	0.359273	0.173192	0	0	0	0	1	0	0	0	0	1	1
2017-06-30	AA+	Chengxin	2	13.4703	17.9242	17.5779	1.2507	0.8521	55.1894	98.7171	46.5233	0.488016	0.232763	0	0	0	0	0	1	0	0	0	0	1
2018-06-04	AA+	Chengxin	2	13.4703	17.9242	17.5779	1.2507	0.8521	55.1894	98.7171	46.5233	0.488016	0.232763	0	0	0	0	0	1	0	0	0	1	1
2017-04-14	AA	Lianhe_Fitch	3	3.8948	6.9868	7.56935	1.0153	0.6761	73.6473	97.0135	71.5865	0.227456	0.220016	0	0	0	0	0	0	0	1	0	0	1
2018-06-25	AA	Lianhe_Fitch	3	3.8948	6.9868	7.56935	1.0153	0.6761	73.6473	97.0135	71.5865	0.227456	0.220016	0	0	0	0	0	0	0	1	0	1	1
2017-07-07	AAA	Chengxin	1	2.2805	7.0699	3.58251	1.0391	0.7492	69.9453	96.8222	81.1423	0.160397	0.120683	0	0	0	0	0	1	0	0	0	0	1
2018-06-27	AAA	Chengxin	1	2.2805	7.0699	3.58251	1.0391	0.7492	69.9453	96.8222	81.1423	0.160397	0.120683	0	0	0	0	0	1	0	0	0	1	1
2017-01-16	AA	Lianhe_Fitch	3	13.354	7.8663	18.481	1.7763	1.5033	68.2425	60.3999	64.0859	0.34142	0.204949	0	0	0	0	0	0	0	1	0	0	1
2018-06-27	AA	Lianhe_Fitch	3	13.354	7.8663	18.481	1.7763	1.5033	68.2425	60.3999	64.0859	0.34142	0.204949	0	0	0	0	0	0	0	1	0	1	1
2017-05-19	AA	Chengxin	3	3.2376	4.6124	6.03938	1.0687	0.7201	72.7147	100	60.2433	0.125097	0.125097	0	0	0	0	0	1	0	0	0	0	1
2018-06-25	AA	Chengxin	3	3.2376	4.6124	6.03938	1.0687	0.7201	72.7147	100	60.2433	0.125097	0.125097	0	0	0	0	0	1	0	0	0	1	1
2017-07-20	AA	Pengyuan	3	6.0129	9.874	13.5941	0.9793	0.5632	63.1155	67.9422	60.7095	0.182061	0.123696	0	0	0	0	0	0	0	0	1	1	1
2018-06-01	AA	Pengyuan	3	6.0129	9.874	13.5941	0.9793	0.5632	63.1155	67.9422	60.7095	0.182061	0.123696	0	0	0	0	0	0	0	0	1	1	1
2016-12-23	AAA	Dagong	1	17.3656	8.2729	27.2025	0.8549	0.7475	33.602	96.4844	19.4578	0.519958	0.197249	0	0	0	0	1	0	0	0	0	0	1
2018-06-14	AAA	Dagong	1	17.3656	8.2729	27.2025	0.8549	0.7475	33.602	96.4844	19.4578	0.519958	0.197249	0	0	0	0	1	0	0	0	0	1	1
2017-06-30	AAA	Lianhe_Fitch	1	15.4173	24.5215	19.1176	1.1324	0.7929	52.1332	89.7797	28.7332	0.222342	0.0599403	0	0	0	0	0	0	0	1	0	0	1
2018-05-25	AAA	Lianhe_Fitch	1	15.4173	24.5215	19.1176	1.1324	0.7929	52.1332	89.7797	28.7332	0.222342	0.0599403	0	0	0	0	0	0	0	1	0	1	1
2017-07-12	AAA	Dagong	1	7.0968	7.7672	20.9391	0.3383	0.2384	64.3514	79.458	60.3835	0.172718	0.114483	0	0	0	0	1	0	0	0	0	0	1
2018-06-26	AAA	Dagong	1	7.0968	7.7672	20.9391	0.3383	0.2384	64.3514	79.458	60.3835	0.172718	0.114483	0	0	0	0	1	0	0	0	0	1	1
2017-01-23	AA+	Chengxin	2	7.6341	12.3605	12.6985	1.2263	0.5755	57.4887	95.0698	50.1991	0.101767	0.0967493	0	0	0	0	0	1	0	0	0	0	1
2018-06-26	AAA	Chengxin	1	7.6341	12.3605	12.6985	1.2263	0.5755	57.4887	95.0698	50.1991	0.101767	0.0967493	0	0	0	0	0	1	0	0	0	1	1
2017-07-21	AAA	Chengxin	1	18.5472	10.5628	19.1433	1.827	0.4627	60.9809	81.1543	37.005	0.299181	0.242263	0	0	0	0	0	1	0	0	0	1	1
2018-05-24	AAA	Chengxin	1	18.5472	10.5628	19.1433	1.827	0.4627	60.9809	81.1543	37.005	0.299181	0.242263	0	0	0	0	0	1	0	0	0	1	1
2017-07-27	AAA	Chengxin	1	82.6179	7.7442	106.251	1.1863	1.0541	28.8618	49.5779	19.8452	0.754069	0.37252	0	0	0	0	0	1	0	0	0	1	1
2018-06-08	AAA	Chengxin	1	82.6179	7.7442	106.251	1.1863	1.0541	28.8618	49.5779	19.8452	0.754069	0.37252	0	0	0	0	0	1	0	0	0	1	1
2017-07-27	AAA	Chengxin	1	82.6179	7.7442	106.251	1.1863	1.0541	28.8618	49.5779	19.8452	0.754069	0.37252	0	0	0	0	0	1	0	0	0	1	1
2018-06-08	AAA	Chengxin	1	82.6179	7.7442	106.251	1.1863	1.0541	28.8618	49.5779	19.8452	0.754069	0.37252	0	0	0	0	0	1	0	0	0	1	1
2017-07-25	AAA	Dagong	1	3.7006	7.1473	4.91857	1.1603	0.9649	62.7373	74.9861	40.1127	0.50894	0.372146	0	0	0	0	1	0	0	0	0	1	1
2018-06-27	AAA	Dagong	1	3.7006	7.1473	4.91857	1.1603	0.9649	62.7373	74.9861	40.1127	0.50894	0.372146	0	0	0	0	1	0	0	0	0	1	1
2017-05-24	AA+	Chengxin	2	12.744	16.8001	17.0696	1.2319	0.9575	56.2853	74.1153	55.4158	0.441866	0.191629	0	0	0	0	0	1	0	0	0	0	1
2018-06-21	AA+	Chengxin	2	12.744	16.8001	17.0696	1.2319	0.9575	56.2853	74.1153	55.4158	0.441866	0.191629	0	0	0	0	0	1	0	0	0	1	1
2017-07-13	AAA	Lianhe_Fitch	1	15.1139	18.291	16.8498	1.7912	1.3344	45.5978	89.4081	42.6011	0.240315	0.199543	0	0	0	0	0	0	0	1	0	0	1
2018-06-19	AAA	Lianhe_Fitch	1	15.1139	18.291	16.8498	1.7912	1.3344	45.5978	89.4081	42.6011	0.240315	0.199543	0	0	0	0	0	0	0	1	0	1	1
2017-08-07	AAA	Chengxin	1	7.1183	9.2343	11.9746	1.4099	1.1318	60.2786	98.2245	49.5406	0.614058	0.511828	0	0	0	0	0	1	0	0	0	1	1
2018-06-15	AAA	Chengxin	1	7.1183	9.2343	11.9746	1.4099	1.1318	60.2786	98.2245	49.5406	0.614058	0.511828	0	0	0	0	0	1	0	0	0	1	1
2017-08-07	AA+	Chengxin	2	7.1183	9.2343	11.9746	1.4099	1.1318	60.2786	98.2245	49.5406	0.614058	0.511828	0	0	0	0	0	1	0	0	0	1	1
2018-06-15	AAA	Chengxin	1	7.1183	9.2343	11.9746	1.4099	1.1318	60.2786	98.2245	49.5406	0.614058	0.511828	0	0	0	0	0	1	0	0	0	1	1
2017-04-20	AA+	Chengxin	2	13.7837	10.5826	26.1828	0.9123	0.6656	48.2111	85.9525	47.9521	0.317643	0.213473	0	0	0	0	0	1	0	0	0	0	1
2018-05-25	AA+	Chengxin	2	13.7837	10.5826	26.1828	0.9123	0.6656	48.2111	85.9525	47.9521	0.317643	0.213473	0	0	0	0	0	1	0	0	0	1	1
2017-08-14	AAA	Chengxin	1	35.5946	5.7189	44.8154	1.5102	1.2834	58.3929	62.0491	60.9001	1.01236	0.497833	0	0	0	0	0	1	0	0	0	1	0
2018-05-21	AAA	Chengxin	1	35.5946	5.7189	44.8154	1.5102	1.2834	58.3929	62.0491	60.9001	1.01236	0.497833	0	0	0	0	0	1	0	0	0	1	0
2017-08-17	AA	Lianhe_Fitch	3	13.354	7.8663	18.481	1.7763	1.5033	68.2425	60.3999	64.0859	0.34142	0.204949	0	0	0	0	0	0	0	1	0	1	1
2018-06-27	AA	Lianhe_Fitch	3	13.354	7.8663	18.481	1.7763	1.5033	68.2425	60.3999	64.0859	0.34142	0.204949	0	0	0	0	0	0	0	1	0	1	1
2017-08-11	AAA	Chengxin	1	15.4717	9.2711	21.9344	2.2464	2.0976	35.7508	65.2322	28.6141	1.56419	0.806859	0	0	0	0	0	1	0	0	0	1	1
2018-06-20	AAA	Chengxin	1	15.4717	9.2711	21.9344	2.2464	2.0976	35.7508	65.2322	28.6141	1.56419	0.806859	0	0	0	0	0	1	0	0	0	1	1
2017-08-04	AA	Lianhe_Fitch	3	9.4892	21.1795	12.7438	1.4867	1.3205	61.0815	89.5995	51.2695	0.403741	0.27905	0	0	0	0	0	0	0	1	0	1	1
2018-05-24	AA	Lianhe_Fitch	3	9.4892	21.1795	12.7438	1.4867	1.3205	61.0815	89.5995	51.2695	0.403741	0.27905	0	0	0	0	0	0	0	1	0	1	1
2017-01-13	AA	Lianhe_Fitch	3	18.3602	20.3976	23.4082	1.4537	0.6883	57.2648	50.0352	48.9376	0.274947	0.136154	0	0	0	0	0	0	0	1	0	0	1
2018-06-22	AA	Lianhe_Fitch	3	18.3602	20.3976	23.4082	1.4537	0.6883	57.2648	50.0352	48.9376	0.274947	0.136154	0	0	0	0	0	0	0	1	0	1	1
2017-08-08	AA	Dagong	3	9.8147	13.0432	13.2371	1.1981	0.9038	48.0574	80.5682	43.4467	0.406198	0.32721	0	0	0	0	1	0	0	0	0	1	1
2018-06-22	AA	Dagong	3	9.8147	13.0432	13.2371	1.1981	0.9038	48.0574	80.5682	43.4467	0.406198	0.32721	0	0	0	0	1	0	0	0	0	1	1
2017-08-17	AAA	brilliance	1	5.6253	2.3929	12.0765	1.4807	0.3575	69.2499	79.9377	67.7227	0.116015	0.0871189	1	1	0	0	0	0	0	0	0	1	1
2018-06-27	AAA	brilliance	1	5.6253	2.3929	12.0765	1.4807	0.3575	69.2499	79.9377	67.7227	0.116015	0.0871189	1	1	0	0	0	0	0	0	0	1	1
2017-07-12	AA+	Dagong	2	8.5189	14.2088	17.8143	1.0123	0.8072	55.5468	68.4573	58.5712	0.386989	0.230461	0	0	0	0	1	0	0	0	0	0	1
2018-06-25	AA+	Dagong	2	8.5189	14.2088	17.8143	1.0123	0.8072	55.5468	68.4573	58.5712	0.386989	0.230461	0	0	0	0	1	0	0	0	0	1	1
2017-06-06	AAA	Lianhe_Fitch	1	19.9895	24.5934	24.7302	2.0289	1.6776	45.6112	99.8647	14.6274	0.239915	0.23959	0	0	0	0	0	0	0	1	0	0	1
2017-08-16	AAA	Lianhe_Fitch	1	19.9895	24.5934	24.7302	2.0289	1.6776	45.6112	99.8647	14.6274	0.239915	0.23959	0	0	0	0	0	0	0	1	0	1	1
2018-06-13	AAA	Lianhe_Fitch	1	19.9895	24.5934	24.7302	2.0289	1.6776	45.6112	99.8647	14.6274	0.239915	0.23959	0	0	0	0	0	0	0	1	0	1	1
2017-08-11	AA+	Lianhe_Fitch	2	16.0654	14.9967	24.8683	2.1217	1.4828	45.0455	42.5873	36.5801	0.340004	0.14101	0	0	0	0	0	0	0	1	0	1	1
2018-06-21	AA+	Lianhe_Fitch	2	16.0654	14.9967	24.8683	2.1217	1.4828	45.0455	42.5873	36.5801	0.340004	0.14101	0	0	0	0	0	0	0	1	0	1	1
2017-08-25	AAA	Chengxin	1	15.4717	9.2711	21.9344	2.2464	2.0976	35.7508	65.2322	28.6141	1.56419	0.806859	0	0	0	0	0	1	0	0	0	1	1
2018-06-20	AAA	Chengxin	1	15.4717	9.2711	21.9344	2.2464	2.0976	35.7508	65.2322	28.6141	1.56419	0.806859	0	0	0	0	0	1	0	0	0	1	1
2017-08-18	AA	Jincheng	3	2.9041	15.2954	3.6031	1.2408	0.9994	77.015	100	68.4548	0.367883	0.364197	0	0	0	0	0	0	1	0	0	1	1
2018-06-15	AA	Jincheng	3	2.9041	15.2954	3.6031	1.2408	0.9994	77.015	100	68.4548	0.367883	0.364197	0	0	0	0	0	0	1	0	0	1	1
2017-08-28	AA	Lianhe_Fitch	3	6.3484	7.8876	14.0815	1.3074	0.6005	48.848	32.4017	43.8497	0.398766	0.117079	0	0	0	0	0	0	0	1	0	1	1
2018-06-12	AA	Lianhe_Fitch	3	6.3484	7.8876	14.0815	1.3074	0.6005	48.848	32.4017	43.8497	0.398766	0.117079	0	0	0	0	0	0	0	1	0	1	1
2017-08-15	AAA	Dagong	1	0.1784	0.4912	0.39363	1.0628	0.9841	85.4727	99.259	12.0047	0.0837229	0.0745478	0	0	0	0	1	0	0	0	0	1	1
2018-06-26	AAA	Dagong	1	0.1784	0.4912	0.39363	1.0628	0.9841	85.4727	99.259	12.0047	0.0837229	0.0745478	0	0	0	0	1	0	0	0	0	1	1
2017-09-05	AAA	Chengxin	1	2.2921	4.0662	9.14198	0.9193	0.4649	70.6911	76.5867	79.7119	0.262087	0.189998	0	0	0	0	0	1	0	0	0	1	1
2018-06-19	AAA	Chengxin	1	2.2921	4.0662	9.14198	0.9193	0.4649	70.6911	76.5867	79.7119	0.262087	0.189998	0	0	0	0	0	1	0	0	0	1	1
2017-09-08	AAA	brilliance	1	10.1686	7.3617	20.3025	1.6973	1.5471	27.6149	69.0222	19.4971	0.910378	0.591552	1	1	0	0	0	0	0	0	0	1	1
2018-06-20	AAA	brilliance	1	10.1686	7.3617	20.3025	1.6973	1.5471	27.6149	69.0222	19.4971	0.910378	0.591552	1	1	0	0	0	0	0	0	0	1	1
2017-09-12	AA	Chengxin	3	5.2849	3.3262	34.1224	1.3751	1.1919	40.776	32.1953	35.8171	0.247817	0.0614372	0	0	0	0	0	1	0	0	0	1	0
2018-06-27	AA	Chengxin	3	5.2849	3.3262	34.1224	1.3751	1.1919	40.776	32.1953	35.8171	0.247817	0.0614372	0	0	0	0	0	1	0	0	0	1	0
2017-08-25	AAA	Chengxin	1	4.5805	6.4042	6.76163	1.2189	0.4758	61.9032	91.8461	47.5569	0.240607	0.123507	0	0	0	0	0	1	0	0	0	1	1
2018-06-26	AAA	Chengxin	1	4.5805	6.4042	6.76163	1.2189	0.4758	61.9032	91.8461	47.5569	0.240607	0.123507	0	0	0	0	0	1	0	0	0	1	1
2017-01-16	AA	Lianhe_Fitch	3	24.0873	36.1577	28.0697	2.8837	2.3728	19.0953	100	14.7137	1.9917	1.79178	0	0	0	0	0	0	0	1	0	0	1
2017-06-29	AA	Lianhe_Fitch	3	24.0873	36.1577	28.0697	2.8837	2.3728	19.0953	100	14.7137	1.9917	1.79178	0	0	0	0	0	0	0	1	0	0	1
2018-06-27	AA	Lianhe_Fitch	3	24.0873	36.1577	28.0697	2.8837	2.3728	19.0953	100	14.7137	1.9917	1.79178	0	0	0	0	0	0	0	1	0	1	1
2017-09-01	AA+	Chengxin	2	12.744	16.8001	17.0696	1.2319	0.9575	56.2853	74.1153	55.4158	0.441866	0.191629	0	0	0	0	0	1	0	0	0	1	1
2018-06-21	AA+	Chengxin	2	12.744	16.8001	17.0696	1.2319	0.9575	56.2853	74.1153	55.4158	0.441866	0.191629	0	0	0	0	0	1	0	0	0	1	1
2017-05-15	AA+	Lianhe_Fitch	2	3.9263	7.9377	4.57936	1.2102	1.0545	77.4816	100	61.3353	0.353481	0.317655	0	0	0	0	0	0	0	1	0	0	1
2018-06-22	AA+	Lianhe_Fitch	2	3.9263	7.9377	4.57936	1.2102	1.0545	77.4816	100	61.3353	0.353481	0.317655	0	0	0	0	0	0	0	1	0	1	1
2017-09-29	AAA	Chengxin	1	0.9969	3.0158	5.85871	1.3251	1.2922	47.3388	91.0632	27.1616	0.201702	0.181243	0	0	0	0	0	1	0	0	0	1	1
2018-06-26	AAA	Chengxin	1	0.9969	3.0158	5.85871	1.3251	1.2922	47.3388	91.0632	27.1616	0.201702	0.181243	0	0	0	0	0	1	0	0	0	1	1
2017-10-09	AA+	Chengxin	2	6.7306	8.944	9.45637	0.8438	0.6784	63.7903	85.693	58.287	0.265421	0.223152	0	0	0	0	0	1	0	0	0	1	1
2018-06-08	AA+	Chengxin	2	6.7306	8.944	9.45637	0.8438	0.6784	63.7903	85.693	58.287	0.265421	0.223152	0	0	0	0	0	1	0	0	0	1	1
2017-09-21	AA+	Lianhe_Fitch	2	139.235	8.1517	141.002	15.6681	4.123	20.0386	19.7381	4.1601	3.27153	0.536701	0	0	0	0	0	0	0	1	0	1	1
2018-06-13	AA+	Lianhe_Fitch	2	139.235	8.1517	141.002	15.6681	4.123	20.0386	19.7381	4.1601	3.27153	0.536701	0	0	0	0	0	0	0	1	0	1	1
2017-03-10	AA	Chengxin	3	12.664	12.4487	13.6797	1.5159	1.1386	65.2877	99.4511	27.3681	0.217944	0.213167	0	0	0	0	0	1	0	0	0	0	1
2018-06-11	AA	Chengxin	3	12.664	12.4487	13.6797	1.5159	1.1386	65.2877	99.4511	27.3681	0.217944	0.213167	0	0	0	0	0	1	0	0	0	1	1
2017-10-11	AA	Chengxin	3	4.6943	14.2233	5.96622	1.1481	0.8575	71.969	99.3092	70.1373	0.534496	0.529105	0	0	0	0	0	1	0	0	0	1	1
2018-06-26	AA	Chengxin	3	4.6943	14.2233	5.96622	1.1481	0.8575	71.969	99.3092	70.1373	0.534496	0.529105	0	0	0	0	0	1	0	0	0	1	1
2017-10-11	AA	Lianhe_Fitch	3	3.3208	6.3284	6.8369	0.8686	0.5621	73.0752	86.1255	68.9055	0.227281	0.172363	0	0	0	0	0	0	0	1	0	1	1
2018-06-26	AA	Lianhe_Fitch	3	3.3208	6.3284	6.8369	0.8686	0.5621	73.0752	86.1255	68.9055	0.227281	0.172363	0	0	0	0	0	0	0	1	0	1	1
2017-04-10	AA	Lianhe_Fitch	3	13.8607	25.1237	14.3923	1.8709	1.4266	50.9344	100	14.174	0.306401	0.297252	0	0	0	0	0	0	0	1	0	0	1
2018-06-20	AA	Lianhe_Fitch	3	13.8607	25.1237	14.3923	1.8709	1.4266	50.9344	100	14.174	0.306401	0.297252	0	0	0	0	0	0	0	1	0	1	1
2017-09-27	AAA	Lianhe_Fitch	1	22.5922	19.4048	23.9087	1.2621	1.1555	58.7573	100	42.7931	0.718833	0.718721	0	0	0	0	0	0	0	1	0	1	1
2018-04-10	AAA	Lianhe_Fitch	1	22.5922	19.4048	23.9087	1.2621	1.1555	58.7573	100	42.7931	0.718833	0.718721	0	0	0	0	0	0	0	1	0	1	1
2017-10-16	AAA	brilliance	1	17.6189	22.3125	20.7243	1.7088	1.5558	46.6538	98.0352	24.2398	0.365991	0.3588	1	1	0	0	0	0	0	0	0	1	1
2018-06-20	AAA	brilliance	1	17.6189	22.3125	20.7243	1.7088	1.5558	46.6538	98.0352	24.2398	0.365991	0.3588	1	1	0	0	0	0	0	0	0	1	1
2017-10-11	AA	Lianhe_Fitch	3	13.7359	20.5161	15.6697	1.2282	0.8855	66.2241	99.7509	60.4738	0.255168	0.241192	0	0	0	0	0	0	0	1	0	1	1
2018-06-04	AA	Lianhe_Fitch	3	13.7359	20.5161	15.6697	1.2282	0.8855	66.2241	99.7509	60.4738	0.255168	0.241192	0	0	0	0	0	0	0	1	0	1	1
2017-09-08	AA+	Lianhe_Fitch	2	26.5629	11.1622	29.1886	1.5277	0.4106	83.9214	71.1183	65.4822	0.0871551	0.0614815	0	0	0	0	0	0	0	1	0	1	1
2018-05-15	AA+	Lianhe_Fitch	2	26.5629	11.1622	29.1886	1.5277	0.4106	83.9214	71.1183	65.4822	0.0871551	0.0614815	0	0	0	0	0	0	0	1	0	1	1
2017-09-26	AAA	Lianhe_Fitch	1	11.0449	16.5019	16.5078	1.3586	1.201	43.0928	99.7904	37.3431	0.509402	0.266942	0	0	0	0	0	0	0	1	0	1	1
2018-05-29	AAA	Lianhe_Fitch	1	11.0449	16.5019	16.5078	1.3586	1.201	43.0928	99.7904	37.3431	0.509402	0.266942	0	0	0	0	0	0	0	1	0	1	1
2017-10-26	AA+	Dagong	2	0.218	1.2044	33.5116	2.6946	1.0166	59.9692	48.2366	57.0814	0.359273	0.173192	0	0	0	0	1	0	0	0	0	1	1
2018-06-26	AA+	Dagong	2	0.218	1.2044	33.5116	2.6946	1.0166	59.9692	48.2366	57.0814	0.359273	0.173192	0	0	0	0	1	0	0	0	0	1	1
2017-10-14	AAA	Lianhe_Fitch	1	11.9809	8.4583	21.005	0.4343	0.3455	64.3617	74.9392	53.0329	0.195476	0.112899	0	0	0	0	0	0	0	1	0	1	1
2018-05-29	AAA	Lianhe_Fitch	1	11.9809	8.4583	21.005	0.4343	0.3455	64.3617	74.9392	53.0329	0.195476	0.112899	0	0	0	0	0	0	0	1	0	1	1
2017-11-07	AAA	Lianhe_Fitch	1	7.7584	1.4043	70.2894	1.3985	1.1535	62.1585	24.0777	57.8727	0.763003	0.183714	0	0	0	0	0	0	0	1	0	1	1
2018-06-21	AAA	Lianhe_Fitch	1	7.7584	1.4043	70.2894	1.3985	1.1535	62.1585	24.0777	57.8727	0.763003	0.183714	0	0	0	0	0	0	0	1	0	1	1
2017-11-08	AAA	Dagong	1	2.5124	10.0591	3.67424	1.2719	0.6133	61.4885	97.2196	54.8819	0.246478	0.239625	0	0	0	0	1	0	0	0	0	1	1
2018-06-12	AAA	Dagong	1	2.5124	10.0591	3.67424	1.2719	0.6133	61.4885	97.2196	54.8819	0.246478	0.239625	0	0	0	0	1	0	0	0	0	1	1
2017-10-26	AAA	Chengxin	1	25.2434	6.8287	29.1361	1.5432	0.5776	73.7211	75.1044	73.2963	0.325191	0.244195	0	0	0	0	0	1	0	0	0	1	1
2018-05-24	AAA	Chengxin	1	25.2434	6.8287	29.1361	1.5432	0.5776	73.7211	75.1044	73.2963	0.325191	0.244195	0	0	0	0	0	1	0	0	0	1	1
2017-10-26	AAA	Chengxin	1	25.2434	6.8287	29.1361	1.5432	0.5776	73.7211	75.1044	73.2963	0.325191	0.244195	0	0	0	0	0	1	0	0	0	1	1
2018-05-24	AAA	Chengxin	1	25.2434	6.8287	29.1361	1.5432	0.5776	73.7211	75.1044	73.2963	0.325191	0.244195	0	0	0	0	0	1	0	0	0	1	1
2017-11-09	AAA	Lianhe_Fitch	1	32.0085	18.3776	49.9407	2.2586	2.1231	25.7084	57.4078	30.1615	1.62525	0.91911	0	0	0	0	0	0	0	1	0	1	1
2018-06-11	AAA	Lianhe_Fitch	1	32.0085	18.3776	49.9407	2.2586	2.1231	25.7084	57.4078	30.1615	1.62525	0.91911	0	0	0	0	0	0	0	1	0	1	1
2017-11-09	AAA	Lianhe_Fitch	1	32.0085	18.3776	49.9407	2.2586	2.1231	25.7084	57.4078	30.1615	1.62525	0.91911	0	0	0	0	0	0	0	1	0	1	1
2018-06-11	AAA	Lianhe_Fitch	1	32.0085	18.3776	49.9407	2.2586	2.1231	25.7084	57.4078	30.1615	1.62525	0.91911	0	0	0	0	0	0	0	1	0	1	1
2017-11-09	AAA	Lianhe_Fitch	1	32.0085	18.3776	49.9407	2.2586	2.1231	25.7084	57.4078	30.1615	1.62525	0.91911	0	0	0	0	0	0	0	1	0	1	1
2018-06-11	AAA	Lianhe_Fitch	1	32.0085	18.3776	49.9407	2.2586	2.1231	25.7084	57.4078	30.1615	1.62525	0.91911	0	0	0	0	0	0	0	1	0	1	1
2017-10-25	AA+	Jincheng	2	2.1169	3.1655	10.2704	0.6404	0.4387	66.822	88.9707	60.6468	0.156677	0.127573	0	0	0	0	0	0	1	0	0	1	1
2018-06-26	AA+	Jincheng	2	2.1169	3.1655	10.2704	0.6404	0.4387	66.822	88.9707	60.6468	0.156677	0.127573	0	0	0	0	0	0	1	0	0	1	1
2017-11-16	AAA	Lianhe_Fitch	1	11.9809	8.4583	21.005	0.4343	0.3455	64.3617	74.9392	53.0329	0.195476	0.112899	0	0	0	0	0	0	0	1	0	1	1
2018-05-29	AAA	Lianhe_Fitch	1	11.9809	8.4583	21.005	0.4343	0.3455	64.3617	74.9392	53.0329	0.195476	0.112899	0	0	0	0	0	0	0	1	0	1	1
2017-11-01	AA+	Lianhe_Fitch	2	139.235	8.1517	141.002	15.6681	4.123	20.0386	19.7381	4.1601	3.27153	0.536701	0	0	0	0	0	0	0	1	0	1	1
2018-06-13	AA+	Lianhe_Fitch	2	139.235	8.1517	141.002	15.6681	4.123	20.0386	19.7381	4.1601	3.27153	0.536701	0	0	0	0	0	0	0	1	0	1	1
2017-11-15	AA	Chengxin	3	6.7949	19.0888	9.72575	1.4685	0.8251	65.097	99.533	17.8826	0.483143	0.477763	0	0	0	0	0	1	0	0	0	1	1
2018-06-25	AA	Chengxin	3	6.7949	19.0888	9.72575	1.4685	0.8251	65.097	99.533	17.8826	0.483143	0.477763	0	0	0	0	0	1	0	0	0	1	1
2017-06-13	AAA	Lianhe_Fitch	1	11.6383	15.5505	16.4846	1.2569	0.668	47.1261	100	40.1893	0.279562	0.185129	0	0	0	0	0	0	0	1	0	0	1
2018-04-20	AAA	Lianhe_Fitch	1	11.6383	15.5505	16.4846	1.2569	0.668	47.1261	100	40.1893	0.279562	0.185129	0	0	0	0	0	0	0	1	0	1	1
2017-11-22	AA	Chengxin	3	8.3943	8.5637	21.4944	0.6342	0.5668	62.2467	58.6318	73.5746	0.376255	0.215049	0	0	0	0	0	1	0	0	0	1	1
2018-05-28	AA+	Chengxin	2	8.3943	8.5637	21.4944	0.6342	0.5668	62.2467	58.6318	73.5746	0.376255	0.215049	0	0	0	0	0	1	0	0	0	1	1
2017-11-17	AA	brilliance	3	12.893	11.2968	23.1896	1.2795	1.0962	55.4868	86.5938	50.7865	0.277298	0.183666	1	1	0	0	0	0	0	0	0	1	1
2018-06-11	AA	brilliance	3	12.893	11.2968	23.1896	1.2795	1.0962	55.4868	86.5938	50.7865	0.277298	0.183666	1	1	0	0	0	0	0	0	0	1	1
2017-11-24	AA	Dagong	3	11.9767	28.4066	13.5371	2.9718	2.5157	36.6566	78.872	16.6622	1.51465	0.906263	0	0	0	0	1	0	0	0	0	1	1
2018-06-14	AA	Dagong	3	11.9767	28.4066	13.5371	2.9718	2.5157	36.6566	78.872	16.6622	1.51465	0.906263	0	0	0	0	1	0	0	0	0	1	1
2017-11-13	AAA	Chengxin	1	278.899	8.9088	321.841	0.4731	0.2924	43.6311	74.9283	34.3915	0.204582	0.144856	0	0	0	0	0	1	0	0	0	1	0
2018-06-25	AAA	Chengxin	1	278.899	8.9088	321.841	0.4731	0.2924	43.6311	74.9283	34.3915	0.204582	0.144856	0	0	0	0	0	1	0	0	0	1	0
2017-05-10	AAA	Pengyuan	1	16.0034	4.77	22.4959	2.4181	1.3722	21.8722	84.5527	12.681	0.843725	0.713392	0	0	0	0	0	0	0	0	1	0	1
2018-05-28	AAA	Pengyuan	1	16.0034	4.77	22.4959	2.4181	1.3722	21.8722	84.5527	12.681	0.843725	0.713392	0	0	0	0	0	0	0	0	1	1	1
2017-10-26	AAA	Lianhe_Fitch	1	8.198	7.1765	11.9433	1.7932	1.389	45.7132	80.991	16.4938	0.726678	0.503284	0	0	0	0	0	0	0	1	0	1	1
2018-05-15	AAA	Lianhe_Fitch	1	8.198	7.1765	11.9433	1.7932	1.389	45.7132	80.991	16.4938	0.726678	0.503284	0	0	0	0	0	0	0	1	0	1	1
2018-06-19	AAA	Lianhe_Fitch	1	8.198	7.1765	11.9433	1.7932	1.389	45.7132	80.991	16.4938	0.726678	0.503284	0	0	0	0	0	0	0	1	0	1	1
2017-12-21	AA+	Jincheng	2	2.1169	3.1655	10.2704	0.6404	0.4387	66.822	88.9707	60.6468	0.156677	0.127573	0	0	0	0	0	0	1	0	0	1	1
2018-06-26	AA+	Jincheng	2	2.1169	3.1655	10.2704	0.6404	0.4387	66.822	88.9707	60.6468	0.156677	0.127573	0	0	0	0	0	0	1	0	0	1	1
2017-05-18	AAA	Pengyuan	1	7.2353	20.0155	9.00779	1.9208	1.3933	47.6092	100	14.9754	0.520693	0.495254	0	0	0	0	0	0	0	0	1	0	1
2018-05-15	AAA	Pengyuan	1	7.2353	20.0155	9.00779	1.9208	1.3933	47.6092	100	14.9754	0.520693	0.495254	0	0	0	0	0	0	0	0	1	1	1
2018-01-02	AAA	Lianhe_Fitch	1	49.6125	10.624	78.7603	0.3452	0.3353	39.3046	99.745	40.2114	0.291366	0.286022	0	0	0	0	0	0	0	1	0	1	1
2018-06-25	AAA	Lianhe_Fitch	1	49.6125	10.624	78.7603	0.3452	0.3353	39.3046	99.745	40.2114	0.291366	0.286022	0	0	0	0	0	0	0	1	0	1	1
2018-01-02	AAA	Lianhe_Fitch	1	49.6125	10.624	78.7603	0.3452	0.3353	39.3046	99.745	40.2114	0.291366	0.286022	0	0	0	0	0	0	0	1	0	1	1
2018-06-25	AAA	Lianhe_Fitch	1	49.6125	10.624	78.7603	0.3452	0.3353	39.3046	99.745	40.2114	0.291366	0.286022	0	0	0	0	0	0	0	1	0	1	1
2017-07-26	AA	brilliance	3	-2.7708	-0.3641	2.83041	0.6386	0.6017	67.7047	98.7651	62.5418	0.498841	0.492681	1	1	0	0	0	0	0	0	0	1	1
2018-06-19	AA	brilliance	3	-2.7708	-0.3641	2.83041	0.6386	0.6017	67.7047	98.7651	62.5418	0.498841	0.492681	1	1	0	0	0	0	0	0	0	1	1
2018-01-16	AA+	Lianhe_Fitch	2	0.8668	2.3539	19.8005	1.4458	1.3622	48.4467	68.3846	49.7226	0.67187	0.325933	0	0	0	0	0	0	0	1	0	1	1
2018-06-26	AA+	Lianhe_Fitch	2	0.8668	2.3539	19.8005	1.4458	1.3622	48.4467	68.3846	49.7226	0.67187	0.325933	0	0	0	0	0	0	0	1	0	1	1
2018-01-10	AA+	Chengxin	2	15.5597	14.6807	21.5405	1.8608	0.8432	33.5794	87.0736	23.6961	0.708165	0.430497	0	0	0	0	0	1	0	0	0	1	1
2018-05-23	AA+	Chengxin	2	15.5597	14.6807	21.5405	1.8608	0.8432	33.5794	87.0736	23.6961	0.708165	0.430497	0	0	0	0	0	1	0	0	0	1	1
2018-03-02	AA+	Chengxin	2	13.7837	10.5826	26.1828	0.9123	0.6656	48.2111	85.9525	47.9521	0.317643	0.213473	0	0	0	0	0	1	0	0	0	1	1
2018-05-25	AA+	Chengxin	2	13.7837	10.5826	26.1828	0.9123	0.6656	48.2111	85.9525	47.9521	0.317643	0.213473	0	0	0	0	0	1	0	0	0	1	1
2018-01-24	AAA	Lianhe_Fitch	1	49.6125	10.624	78.7603	0.3452	0.3353	39.3046	99.745	40.2114	0.291366	0.286022	0	0	0	0	0	0	0	1	0	1	1
2018-06-25	AAA	Lianhe_Fitch	1	49.6125	10.624	78.7603	0.3452	0.3353	39.3046	99.745	40.2114	0.291366	0.286022	0	0	0	0	0	0	0	1	0	1	1
2018-01-24	AAA	Lianhe_Fitch	1	49.6125	10.624	78.7603	0.3452	0.3353	39.3046	99.745	40.2114	0.291366	0.286022	0	0	0	0	0	0	0	1	0	1	1
2018-06-25	AAA	Lianhe_Fitch	1	49.6125	10.624	78.7603	0.3452	0.3353	39.3046	99.745	40.2114	0.291366	0.286022	0	0	0	0	0	0	0	1	0	1	1
2017-12-29	AAA	brilliance	1	12.996	19.8068	15.04	1.7208	1.0396	51.7889	100	9.459	0.335355	0.32905	1	1	0	0	0	0	0	0	0	1	1
2018-06-19	AAA	brilliance	1	12.996	19.8068	15.04	1.7208	1.0396	51.7889	100	9.459	0.335355	0.32905	1	1	0	0	0	0	0	0	0	1	1
2017-12-29	AAA	brilliance	1	12.996	19.8068	15.04	1.7208	1.0396	51.7889	100	9.459	0.335355	0.32905	1	1	0	0	0	0	0	0	0	1	1
2018-06-19	AAA	brilliance	1	12.996	19.8068	15.04	1.7208	1.0396	51.7889	100	9.459	0.335355	0.32905	1	1	0	0	0	0	0	0	0	1	1
2018-02-01	AAA	Chengxin	1	7.4475	3.8365	25.2998	1.7543	1.5572	38.9724	25.7625	38.3947	0.457019	0.0981563	0	0	0	0	0	1	0	0	0	1	1
2018-06-22	AAA	Chengxin	1	7.4475	3.8365	25.2998	1.7543	1.5572	38.9724	25.7625	38.3947	0.457019	0.0981563	0	0	0	0	0	1	0	0	0	1	1
2018-01-09	AA+	Lianhe_Fitch	2	0.2718	1.5379	11.1126	4.6876	0.4202	26.7902	78.1925	26.3513	0.176444	0.137966	0	0	0	0	0	0	0	1	0	1	1
2018-06-15	AA+	Lianhe_Fitch	2	0.2718	1.5379	11.1126	4.6876	0.4202	26.7902	78.1925	26.3513	0.176444	0.137966	0	0	0	0	0	0	0	1	0	1	1
2018-01-09	AA+	Lianhe_Fitch	2	0.2718	1.5379	11.1126	4.6876	0.4202	26.7902	78.1925	26.3513	0.176444	0.137966	0	0	0	0	0	0	0	1	0	1	1
2018-06-15	AA+	Lianhe_Fitch	2	0.2718	1.5379	11.1126	4.6876	0.4202	26.7902	78.1925	26.3513	0.176444	0.137966	0	0	0	0	0	0	0	1	0	1	1
2018-01-31	AA	Chengxin	3	9.5421	11.2917	14.2148	1.2006	0.5488	55.0226	99.6485	34.9597	0.193782	0.193101	0	0	0	0	0	1	0	0	0	1	1
2018-06-13	AA	Chengxin	3	9.5421	11.2917	14.2148	1.2006	0.5488	55.0226	99.6485	34.9597	0.193782	0.193101	0	0	0	0	0	1	0	0	0	1	1
2017-10-24	AA+	brilliance	2	-11.4619	-1.7246	0.267509	1.0006	0.5679	59.1635	100	59.8486	0.252765	0.197987	1	1	0	0	0	0	0	0	0	1	1
2018-06-22	AA+	brilliance	2	-11.4619	-1.7246	0.267509	1.0006	0.5679	59.1635	100	59.8486	0.252765	0.197987	1	1	0	0	0	0	0	0	0	1	1
2018-02-27	AA+	Chengxin	2	9.0635	5.7405	19.3841	1.443	1.3092	50.3468	36.2327	81.4022	0.701949	0.212617	0	0	0	0	0	1	0	0	0	1	1
2018-06-21	AA+	Chengxin	2	9.0635	5.7405	19.3841	1.443	1.3092	50.3468	36.2327	81.4022	0.701949	0.212617	0	0	0	0	0	1	0	0	0	1	1
2018-02-27	AAA	Lianhe_Fitch	1	49.6125	10.624	78.7603	0.3452	0.3353	39.3046	99.745	40.2114	0.291366	0.286022	0	0	0	0	0	0	0	1	0	1	1
2018-06-25	AAA	Lianhe_Fitch	1	49.6125	10.624	78.7603	0.3452	0.3353	39.3046	99.745	40.2114	0.291366	0.286022	0	0	0	0	0	0	0	1	0	1	1
2018-02-27	AAA	Lianhe_Fitch	1	49.6125	10.624	78.7603	0.3452	0.3353	39.3046	99.745	40.2114	0.291366	0.286022	0	0	0	0	0	0	0	1	0	1	1
2018-06-25	AAA	Lianhe_Fitch	1	49.6125	10.624	78.7603	0.3452	0.3353	39.3046	99.745	40.2114	0.291366	0.286022	0	0	0	0	0	0	0	1	0	1	1
2018-03-06	AA	brilliance	3	5.0166	10.762	7.10948	1.2447	0.972	45.1032	99.0639	20.8126	0.470451	0.465445	1	1	0	0	0	0	0	0	0	1	1
2018-06-14	AA	brilliance	3	5.0166	10.762	7.10948	1.2447	0.972	45.1032	99.0639	20.8126	0.470451	0.465445	1	1	0	0	0	0	0	0	0	1	1
2017-12-12	AAA	brilliance	1	6.3367	3.2911	11.7577	2.9743	1.926	16.6312	100	12.5114	0.781727	0.779571	1	1	0	0	0	0	0	0	0	1	1
2018-05-18	AAA	brilliance	1	6.3367	3.2911	11.7577	2.9743	1.926	16.6312	100	12.5114	0.781727	0.779571	1	1	0	0	0	0	0	0	0	1	1
2018-03-09	AAA	Chengxin	1	278.899	8.9088	321.841	0.4731	0.2924	43.6311	74.9283	34.3915	0.204582	0.144856	0	0	0	0	0	1	0	0	0	1	0
2018-06-25	AAA	Chengxin	1	278.899	8.9088	321.841	0.4731	0.2924	43.6311	74.9283	34.3915	0.204582	0.144856	0	0	0	0	0	1	0	0	0	1	0
2018-03-15	AA+	brilliance	2	-11.4619	-1.7246	0.267509	1.0006	0.5679	59.1635	100	59.8486	0.252765	0.197987	1	1	0	0	0	0	0	0	0	1	1
2018-06-22	AA+	brilliance	2	-11.4619	-1.7246	0.267509	1.0006	0.5679	59.1635	100	59.8486	0.252765	0.197987	1	1	0	0	0	0	0	0	0	1	1
2017-11-24	AA	Dagong	3	11.9767	28.4066	13.5371	2.9718	2.5157	36.6566	78.872	16.6622	1.51465	0.906263	0	0	0	0	1	0	0	0	0	1	1
2018-06-14	AA	Dagong	3	11.9767	28.4066	13.5371	2.9718	2.5157	36.6566	78.872	16.6622	1.51465	0.906263	0	0	0	0	1	0	0	0	0	1	1
2018-01-03	AA	Lianhe_Fitch	3	17.2724	21.6204	20.4354	1.6879	1.3503	52.6623	82.557	41.6564	0.34408	0.207795	0	0	0	0	0	0	0	1	0	1	1
2018-05-04	AA	Lianhe_Fitch	3	17.2724	21.6204	20.4354	1.6879	1.3503	52.6623	82.557	41.6564	0.34408	0.207795	0	0	0	0	0	0	0	1	0	1	1
2018-05-22	AA	Lianhe_Fitch	3	17.2724	21.6204	20.4354	1.6879	1.3503	52.6623	82.557	41.6564	0.34408	0.207795	0	0	0	0	0	0	0	1	0	1	1
2018-03-09	AA+	brilliance	2	7.3541	7.6109	10.5223	1.0697	0.7862	56.4027	80.1482	41.9952	0.344315	0.24441	1	1	0	0	0	0	0	0	0	1	1
2018-06-08	AA+	brilliance	2	7.3541	7.6109	10.5223	1.0697	0.7862	56.4027	80.1482	41.9952	0.344315	0.24441	1	1	0	0	0	0	0	0	0	1	1
2017-07-05	AAA	Pengyuan	1	13.6734	23.7958	14.4468	1.1816	0.8276	65.6041	100	40.9184	0.212557	0.212557	0	0	0	0	0	0	0	0	1	0	1
2018-06-25	AAA	Pengyuan	1	13.6734	23.7958	14.4468	1.1816	0.8276	65.6041	100	40.9184	0.212557	0.212557	0	0	0	0	0	0	0	0	1	1	1
2018-01-23	AA+	Chengxin	2	13.4703	17.9242	17.5779	1.2507	0.8521	55.1894	98.7171	46.5233	0.488016	0.232763	0	0	0	0	0	1	0	0	0	1	1
2018-06-04	AA+	Chengxin	2	13.4703	17.9242	17.5779	1.2507	0.8521	55.1894	98.7171	46.5233	0.488016	0.232763	0	0	0	0	0	1	0	0	0	1	1
2018-03-12	AAA	Chengxin	1	8.9827	9.4386	14.8097	1.3487	1.0494	50.7766	68.6493	36.2144	0.848531	0.192829	0	0	0	0	0	1	0	0	0	1	1
2018-06-14	AAA	Chengxin	1	8.9827	9.4386	14.8097	1.3487	1.0494	50.7766	68.6493	36.2144	0.848531	0.192829	0	0	0	0	0	1	0	0	0	1	1
2018-03-01	AA+	Chengxin	2	9.0338	10.8996	14.415	1.3101	0.8398	56.9783	86.5547	34.7725	0.467359	0.343598	0	0	0	0	0	1	0	0	0	1	1
2018-05-18	AA+	Chengxin	2	9.0338	10.8996	14.415	1.3101	0.8398	56.9783	86.5547	34.7725	0.467359	0.343598	0	0	0	0	0	1	0	0	0	1	1
2018-01-23	AA	Lianhe_Fitch	3	8.191	4.3264	9.99069	1.5064	0.4449	74.1568	57.5892	70.7412	0.113725	0.0619732	0	0	0	0	0	0	0	1	0	1	1
2018-06-26	AA	Lianhe_Fitch	3	8.191	4.3264	9.99069	1.5064	0.4449	74.1568	57.5892	70.7412	0.113725	0.0619732	0	0	0	0	0	0	0	1	0	1	1
2018-05-25	AAA	Chengxin	1	30.8367	3.9644	40.2315	2.0313	1.0123	49.1155	47.2062	45.9046	0.739721	0.344401	0	0	0	0	0	1	0	0	0	1	1
2018-04-16	AAA	Lianhe_Fitch	1	21.4452	18.9466	25.3604	1.1655	0.6115	58.7191	75.9231	30.7829	0.208136	0.137054	0	0	0	0	0	0	0	1	0	1	1
2018-06-21	AAA	Lianhe_Fitch	1	21.4452	18.9466	25.3604	1.1655	0.6115	58.7191	75.9231	30.7829	0.208136	0.137054	0	0	0	0	0	0	0	1	0	1	1
2018-03-22	AAA	Chengxin	1	7.0118	6.1556	14.4845	1.0495	0.5893	62.5741	72.606	56.5631	0.204405	0.109323	0	0	0	0	0	1	0	0	0	1	1
2018-05-25	AAA	Chengxin	1	7.0118	6.1556	14.4845	1.0495	0.5893	62.5741	72.606	56.5631	0.204405	0.109323	0	0	0	0	0	1	0	0	0	1	1
2018-04-02	AAA	Chengxin	1	2.2805	7.0699	3.58251	1.0391	0.7492	69.9453	96.8222	81.1423	0.160397	0.120683	0	0	0	0	0	1	0	0	0	1	1
2018-06-27	AAA	Chengxin	1	2.2805	7.0699	3.58251	1.0391	0.7492	69.9453	96.8222	81.1423	0.160397	0.120683	0	0	0	0	0	1	0	0	0	1	1
2018-04-11	AA+	Lianhe_Fitch	2	3.9263	7.9377	4.57936	1.2102	1.0545	77.4816	100	61.3353	0.353481	0.317655	0	0	0	0	0	0	0	1	0	1	1
2018-06-22	AA+	Lianhe_Fitch	2	3.9263	7.9377	4.57936	1.2102	1.0545	77.4816	100	61.3353	0.353481	0.317655	0	0	0	0	0	0	0	1	0	1	1
2018-03-28	AAA	Chengxin	1	278.899	8.9088	321.841	0.4731	0.2924	43.6311	74.9283	34.3915	0.204582	0.144856	0	0	0	0	0	1	0	0	0	1	0
2018-06-25	AAA	Chengxin	1	278.899	8.9088	321.841	0.4731	0.2924	43.6311	74.9283	34.3915	0.204582	0.144856	0	0	0	0	0	1	0	0	0	1	0
2018-03-29	AAA	Chengxin	1	25.2434	6.8287	29.1361	1.5432	0.5776	73.7211	75.1044	73.2963	0.325191	0.244195	0	0	0	0	0	1	0	0	0	1	1
2018-05-24	AAA	Chengxin	1	25.2434	6.8287	29.1361	1.5432	0.5776	73.7211	75.1044	73.2963	0.325191	0.244195	0	0	0	0	0	1	0	0	0	1	1
2018-03-29	AAA	Chengxin	1	25.2434	6.8287	29.1361	1.5432	0.5776	73.7211	75.1044	73.2963	0.325191	0.244195	0	0	0	0	0	1	0	0	0	1	1
2018-05-24	AAA	Chengxin	1	25.2434	6.8287	29.1361	1.5432	0.5776	73.7211	75.1044	73.2963	0.325191	0.244195	0	0	0	0	0	1	0	0	0	1	1
2018-03-30	AA+	Chengxin	2	6.7306	8.944	9.45637	0.8438	0.6784	63.7903	85.693	58.287	0.265421	0.223152	0	0	0	0	0	1	0	0	0	1	1
2018-06-08	AA+	Chengxin	2	6.7306	8.944	9.45637	0.8438	0.6784	63.7903	85.693	58.287	0.265421	0.223152	0	0	0	0	0	1	0	0	0	1	1
2018-04-08	AA+	brilliance	2	-11.4619	-1.7246	0.267509	1.0006	0.5679	59.1635	100	59.8486	0.252765	0.197987	1	1	0	0	0	0	0	0	0	1	1
2018-06-22	AA+	brilliance	2	-11.4619	-1.7246	0.267509	1.0006	0.5679	59.1635	100	59.8486	0.252765	0.197987	1	1	0	0	0	0	0	0	0	1	1
2018-04-11	AAA	Chengxin	1	2.8737	28.9751	3.30388	1.3419	0.6787	64.6246	99.9965	23.9973	0.211553	0.21134	0	0	0	0	0	1	0	0	0	1	1
2018-05-29	AAA	Chengxin	1	2.8737	28.9751	3.30388	1.3419	0.6787	64.6246	99.9965	23.9973	0.211553	0.21134	0	0	0	0	0	1	0	0	0	1	1
2018-04-11	AAA	Lianhe_Fitch	1	46.9476	5.6339	52.6487	5.869	5.6244	30.9894	20.8098	20.0685	2.45061	0.494131	0	0	0	0	0	0	0	1	0	1	1
2018-06-26	AAA	Lianhe_Fitch	1	46.9476	5.6339	52.6487	5.869	5.6244	30.9894	20.8098	20.0685	2.45061	0.494131	0	0	0	0	0	0	0	1	0	1	1
2018-01-10	AA	Jincheng	3	15.197	21.836	35.3447	1.6658	1.2845	46.5481	62.1781	44.1518	0.665726	0.359077	0	0	0	0	0	0	1	0	0	1	1
2018-06-22	AA	Jincheng	3	15.197	21.836	35.3447	1.6658	1.2845	46.5481	62.1781	44.1518	0.665726	0.359077	0	0	0	0	0	0	1	0	0	1	1
2017-11-15	AAA	brilliance	1	151.489	5.7711	165.481	6.0244	5.8094	24.9443	27.724	9.2541	4.92761	1.35062	1	1	0	0	0	0	0	0	0	1	0
2018-06-27	AAA	brilliance	1	151.489	5.7711	165.481	6.0244	5.8094	24.9443	27.724	9.2541	4.92761	1.35062	1	1	0	0	0	0	0	0	0	1	0
2018-04-13	AAA	Lianhe_Fitch	1	7.7584	1.4043	70.2894	1.3985	1.1535	62.1585	24.0777	57.8727	0.763003	0.183714	0	0	0	0	0	0	0	1	0	1	1
2018-06-21	AAA	Lianhe_Fitch	1	7.7584	1.4043	70.2894	1.3985	1.1535	62.1585	24.0777	57.8727	0.763003	0.183714	0	0	0	0	0	0	0	1	0	1	1
2018-03-07	AAA	Chengxin	1	3.2735	7.0275	6.22134	1.3731	0.8134	67.2351	64.7608	70.6372	0.201667	0.119465	0	0	0	0	0	1	0	0	0	1	1
2018-06-27	AAA	Chengxin	1	3.2735	7.0275	6.22134	1.3731	0.8134	67.2351	64.7608	70.6372	0.201667	0.119465	0	0	0	0	0	1	0	0	0	1	1
2018-04-13	AAA	brilliance	1	10.1686	7.3617	20.3025	1.6973	1.5471	27.6149	69.0222	19.4971	0.910378	0.591552	1	1	0	0	0	0	0	0	0	1	1
2018-06-20	AAA	brilliance	1	10.1686	7.3617	20.3025	1.6973	1.5471	27.6149	69.0222	19.4971	0.910378	0.591552	1	1	0	0	0	0	0	0	0	1	1
2018-03-15	AA	Lianhe_Fitch	3	9.9595	16.4055	11.5716	1.1724	0.8562	60.5416	99.9887	56.2539	0.347891	0.346746	0	0	0	0	0	0	0	1	0	1	1
2018-06-22	AA	Lianhe_Fitch	3	9.9595	16.4055	11.5716	1.1724	0.8562	60.5416	99.9887	56.2539	0.347891	0.346746	0	0	0	0	0	0	0	1	0	1	1
2018-04-17	AAA	Lianhe_Fitch	1	11.9809	8.4583	21.005	0.4343	0.3455	64.3617	74.9392	53.0329	0.195476	0.112899	0	0	0	0	0	0	0	1	0	1	1
2018-05-02	AAA	Chengxin	1	2.8737	28.9751	3.30388	1.3419	0.6787	64.6246	99.9965	23.9973	0.211553	0.21134	0	0	0	0	0	1	0	0	0	1	1
2018-05-29	AAA	Chengxin	1	2.8737	28.9751	3.30388	1.3419	0.6787	64.6246	99.9965	23.9973	0.211553	0.21134	0	0	0	0	0	1	0	0	0	1	1
2018-05-04	AAA	Chengxin	1	7.7048	5.9281	17.742	1.3305	1.0329	41.9053	94.7492	42.2255	0.280461	0.214156	0	0	0	0	0	1	0	0	0	1	1
2018-05-04	AAA	Chengxin	1	2.2921	4.0662	9.14198	0.9193	0.4649	70.6911	76.5867	79.7119	0.262087	0.189998	0	0	0	0	0	1	0	0	0	1	1
2018-05-09	AAA	Chengxin	1	35.5946	5.7189	44.8154	1.5102	1.2834	58.3929	62.0491	60.9001	1.01236	0.497833	0	0	0	0	0	1	0	0	0	1	0
2017-12-06	AA+	brilliance	2	16.2092	19.8434	17.2934	1.7047	1.023	53.0129	100	10.7398	0.324107	0.324107	1	1	0	0	0	0	0	0	0	1	1
2018-06-20	AA+	brilliance	2	16.2092	19.8434	17.2934	1.7047	1.023	53.0129	100	10.7398	0.324107	0.324107	1	1	0	0	0	0	0	0	0	1	1
2018-04-27	AA+	brilliance	2	14.4059	1.4145	16.9542	1.544	0.5308	62.9348	67.0747	46.1758	0.0983734	0.0659837	1	1	0	0	0	0	0	0	0	1	0
2018-05-09	AAA	Chengxin	1	17.6564	14.0443	29.5216	1.3463	0.6674	49.9523	66.5929	42.924	0.0953232	0.0623998	0	0	0	0	0	1	0	0	0	1	1
2018-05-11	AA	Lianhe_Fitch	3	8.191	4.3264	9.99069	1.5064	0.4449	74.1568	57.5892	70.7412	0.113725	0.0619732	0	0	0	0	0	0	0	1	0	1	1
2018-05-11	AA+	Chengxin	2	9.0635	5.7405	19.3841	1.443	1.3092	50.3468	36.2327	81.4022	0.701949	0.212617	0	0	0	0	0	1	0	0	0	1	1
2018-05-07	AA+	Chengxin	2	21.3698	5.1698	42.4684	1.2616	0.9378	17.6728	99.2672	15.5739	0.427406	0.420732	0	0	0	0	0	1	0	0	0	1	1
2018-05-15	AAA	Lianhe_Fitch	1	32.0085	18.3776	49.9407	2.2586	2.1231	25.7084	57.4078	30.1615	1.62525	0.91911	0	0	0	0	0	0	0	1	0	1	1
2018-06-11	AAA	Lianhe_Fitch	1	32.0085	18.3776	49.9407	2.2586	2.1231	25.7084	57.4078	30.1615	1.62525	0.91911	0	0	0	0	0	0	0	1	0	1	1
2018-05-08	AAA	Pengyuan	1	7.2353	20.0155	9.00779	1.9208	1.3933	47.6092	100	14.9754	0.520693	0.495254	0	0	0	0	0	0	0	0	1	1	1
2018-05-29	AAA	Chengxin	1	25.2434	6.8287	29.1361	1.5432	0.5776	73.7211	75.1044	73.2963	0.325191	0.244195	0	0	0	0	0	1	0	0	0	1	1
2017-09-05	AAA	Pengyuan	1	9.6762	17.756	12.3932	1.4342	0.8772	54.7951	64.7513	49.6688	0.468431	0.303315	0	0	0	0	0	0	0	0	1	1	1
2018-07-26	AAA	Pengyuan	1	9.6762	17.756	12.3932	1.4342	0.8772	54.7951	64.7513	49.6688	0.468431	0.303315	0	0	0	0	0	0	0	0	1	1	1
2018-05-28	AAA	Chengxin	1	4.5359	9.2574	6.23969	1.3295	0.9033	67.395	88.6036	72.0627	0.60059	0.248865	0	0	0	0	0	1	0	0	0	1	1
2018-05-29	AAA	Chengxin	1	25.2434	6.8287	29.1361	1.5432	0.5776	73.7211	75.1044	73.2963	0.325191	0.244195	0	0	0	0	0	1	0	0	0	1	1
2018-05-15	AAA	Lianhe_Fitch	1	8.198	7.1765	11.9433	1.7932	1.389	45.7132	80.991	16.4938	0.726678	0.503284	0	0	0	0	0	0	0	1	0	1	1
2018-06-08	AAA	Chengxin	1	2.8737	28.9751	3.30388	1.3419	0.6787	64.6246	99.9965	23.9973	0.211553	0.21134	0	0	0	0	0	1	0	0	0	1	1
2018-05-09	AA	Lianhe_Fitch	3	15.8961	14.7162	24.9112	1.0005	0.5061	71.8289	70.175	62.7968	0.303796	0.190309	0	0	0	0	0	0	0	1	0	1	1
2018-06-05	AAA	Lianhe_Fitch	1	-20.5419	-5.4912	-11.3177	0.6612	0.6094	65.2569	73.6824	67.7077	0.0984223	0.0710434	0	0	0	0	0	0	0	1	0	1	0
2018-05-23	AA+	Dagong	2	12.744	16.8001	17.0696	1.2319	0.9575	56.2853	74.1153	55.4158	0.441866	0.191629	0	0	0	0	1	0	0	0	0	1	1
2018-07-02	AA	Chengxin	3	9.8678	13.0006	18.9916	0.7313	0.5126	69.1012	89.4666	65.1924	0.278776	0.233308	0	0	0	0	0	1	0	0	0	1	1
2018-07-02	AAA	brilliance	1	151.489	5.7711	165.481	6.0244	5.8094	24.9443	27.724	9.2541	4.92761	1.35062	1	1	0	0	0	0	0	0	0	1	0
2018-07-02	AAA	brilliance	1	151.489	5.7711	165.481	6.0244	5.8094	24.9443	27.724	9.2541	4.92761	1.35062	1	1	0	0	0	0	0	0	0	1	0
2018-07-09	AAA	Chengxin	1	2.2921	4.0662	9.14198	0.9193	0.4649	70.6911	76.5867	79.7119	0.262087	0.189998	0	0	0	0	0	1	0	0	0	1	1
2018-07-09	AAA	Chengxin	1	2.8737	28.9751	3.30388	1.3419	0.6787	64.6246	99.9965	23.9973	0.211553	0.21134	0	0	0	0	0	1	0	0	0	1	1
2018-07-09	AAA	Chengxin	1	82.6179	7.7442	106.251	1.1863	1.0541	28.8618	49.5779	19.8452	0.754069	0.37252	0	0	0	0	0	1	0	0	0	1	1
2018-05-18	AAA	Chengxin	1	8.9827	9.4386	14.8097	1.3487	1.0494	50.7766	68.6493	36.2144	0.848531	0.192829	0	0	0	0	0	1	0	0	0	1	1
2018-07-12	AAA	Chengxin	1	3.2735	7.0275	6.22134	1.3731	0.8134	67.2351	64.7608	70.6372	0.201667	0.119465	0	0	0	0	0	1	0	0	0	1	1
2018-07-16	AAA	Lianhe_Fitch	1	8.5884	6.0729	11.2737	1.1168	0.5278	57.1082	95.9745	62.2184	0.38593	0.132631	0	0	0	0	0	0	0	1	0	1	1
2018-07-16	AAA	Lianhe_Fitch	1	8.5884	6.0729	11.2737	1.1168	0.5278	57.1082	95.9745	62.2184	0.38593	0.132631	0	0	0	0	0	0	0	1	0	1	1
2018-07-23	AAA	Chengxin	1	0.9969	3.0158	5.85871	1.3251	1.2922	47.3388	91.0632	27.1616	0.201702	0.181243	0	0	0	0	0	1	0	0	0	1	1
2018-07-13	AAA	Chengxin	1	18.5472	10.5628	19.1433	1.827	0.4627	60.9809	81.1543	37.005	0.299181	0.242263	0	0	0	0	0	1	0	0	0	1	1
2018-08-06	AAA	Chengxin	1	2.8737	28.9751	3.30388	1.3419	0.6787	64.6246	99.9965	23.9973	0.211553	0.21134	0	0	0	0	0	1	0	0	0	1	1
2018-08-06	AAA	Lianhe_Fitch	1	46.9476	5.6339	52.6487	5.869	5.6244	30.9894	20.8098	20.0685	2.45061	0.494131	0	0	0	0	0	0	0	1	0	1	1
2018-06-01	AAA	Pengyuan	1	7.2353	20.0155	9.00779	1.9208	1.3933	47.6092	100	14.9754	0.520693	0.495254	0	0	0	0	0	0	0	0	1	1	1
2018-06-07	AA	Lianhe_Fitch	3	8.191	4.3264	9.99069	1.5064	0.4449	74.1568	57.5892	70.7412	0.113725	0.0619732	0	0	0	0	0	0	0	1	0	1	1
2018-08-09	AAA	Chengxin	1	4.5359	9.2574	6.23969	1.3295	0.9033	67.395	88.6036	72.0627	0.60059	0.248865	0	0	0	0	0	1	0	0	0	1	1
2018-07-25	AAA	Chengxin	1	7.0118	6.1556	14.4845	1.0495	0.5893	62.5741	72.606	56.5631	0.204405	0.109323	0	0	0	0	0	1	0	0	0	1	1
2018-08-13	AAA	Chengxin	1	30.8367	3.9644	40.2315	2.0313	1.0123	49.1155	47.2062	45.9046	0.739721	0.344401	0	0	0	0	0	1	0	0	0	1	1
2018-06-11	AAA	brilliance	1	9.9648	14.2075	11.8441	1.4514	1.071	65.0653	99.2011	50.0892	0.374895	0.352675	1	1	0	0	0	0	0	0	0	1	1
2018-08-10	AA	Chengxin	3	5.2849	3.3262	34.1224	1.3751	1.1919	40.776	32.1953	35.8171	0.247817	0.0614372	0	0	0	0	0	1	0	0	0	1	0
2018-08-03	AAA	Chengxin	1	39.9865	4.0304	172.569	0.9317	0.9308	75.8225	36.33	74.8087	0.389504	0.109874	0	0	0	0	0	1	0	0	0	1	0
2018-08-13	AA	Jincheng	3	35.9618	5.5521	53.7828	1.0488	0.7618	43.802	66.7305	35.7036	0.199243	0.12974	0	0	0	0	0	0	1	0	0	1	1
2018-08-17	AA	Lianhe_Fitch	3	8.191	4.3264	9.99069	1.5064	0.4449	74.1568	57.5892	70.7412	0.113725	0.0619732	0	0	0	0	0	0	0	1	0	1	1
2018-07-31	AA+	Chengxin	2	10.8148	8.8393	17.78	1.228	1.117	42.9427	65.2859	29.5817	0.938304	0.588846	0	0	0	0	0	1	0	0	0	1	1
2018-08-16	AA+	Lianhe_Fitch	2	40.1259	13.2596	44.2623	0.8015	0.7903	58.6624	98.7438	44.3364	0.461418	0.455622	0	0	0	0	0	0	0	1	0	1	1
2018-08-22	AA+	Chengxin	2	6.7306	8.944	9.45637	0.8438	0.6784	63.7903	85.693	58.287	0.265421	0.223152	0	0	0	0	0	1	0	0	0	1	1
2018-08-24	AAA	Lianhe_Fitch	1	7.7584	1.4043	70.2894	1.3985	1.1535	62.1585	24.0777	57.8727	0.763003	0.183714	0	0	0	0	0	0	0	1	0	1	1
2018-08-16	AA+	Lianhe_Fitch	2	0.5641	6.0841	3.91085	0.5247	0.3919	69.9267	91.0041	74.9522	0.190205	0.169528	0	0	0	0	0	0	0	1	0	1	1
2018-07-05	AAA	Lianhe_Fitch	1	-20.5419	-5.4912	-11.3177	0.6612	0.6094	65.2569	73.6824	67.7077	0.0984223	0.0710434	0	0	0	0	0	0	0	1	0	1	0
2018-08-01	AA+	Lianhe_Fitch	2	11.7437	3.1385	13.4825	1.3938	0.509	88.154	77.1438	74.2525	0.115069	0.0887686	0	0	0	0	0	0	0	1	0	1	1
2018-08-10	AA+	Jincheng	2	11.7437	3.1385	13.4825	1.3938	0.509	88.154	77.1438	74.2525	0.115069	0.0887686	0	0	0	0	0	0	1	0	0	1	1
2016-03-10	AA	Pengyuan	3	17.7869	7.7321	28.7918	1.1648	0.6206	64.2923	88.1816	74.3432	0.284981	0.212397	0	0	0	0	0	0	0	0	1	0	0
2016-12-23	AA	Pengyuan	3	17.7869	7.7321	28.7918	1.1648	0.6206	64.2923	88.1816	74.3432	0.284981	0.212397	0	0	0	0	0	0	0	0	1	0	0
2017-06-09	AA	Pengyuan	3	17.7869	7.7321	28.7918	1.1648	0.6206	64.2923	88.1816	74.3432	0.284981	0.212397	0	0	0	0	0	0	0	0	1	0	0
2018-06-22	AA	Pengyuan	3	17.7869	7.7321	28.7918	1.1648	0.6206	64.2923	88.1816	74.3432	0.284981	0.212397	0	0	0	0	0	0	0	0	1	1	0
2016-09-30	AAA	Chengxin	1	6.0978	6.1101	12.5889	1.0673	0.7114	68.2599	60.9804	70.0814	0.309731	0.130004	0	0	0	0	0	1	0	0	0	0	1
2017-06-26	AAA	Chengxin	1	6.0978	6.1101	12.5889	1.0673	0.7114	68.2599	60.9804	70.0814	0.309731	0.130004	0	0	0	0	0	1	0	0	0	0	1
2018-06-07	AAA	Chengxin	1	6.0978	6.1101	12.5889	1.0673	0.7114	68.2599	60.9804	70.0814	0.309731	0.130004	0	0	0	0	0	1	0	0	0	1	1
2016-10-11	AA	Jincheng	3	5.4327	5.2005	8.94792	1.2534	0.927	60.374	96.4066	32.503	0.274009	0.217253	0	0	0	0	0	0	1	0	0	0	1
2017-07-07	AA	Jincheng	3	5.4327	5.2005	8.94792	1.2534	0.927	60.374	96.4066	32.503	0.274009	0.217253	0	0	0	0	0	0	1	0	0	0	1
2018-06-29	AA	Jincheng	3	5.4327	5.2005	8.94792	1.2534	0.927	60.374	96.4066	32.503	0.274009	0.217253	0	0	0	0	0	0	1	0	0	1	1
2016-09-20	AA	Chengxin	3	4.6719	4.7963	10.7745	3.5346	3.1458	68.5263	30.9186	77.282	1.49274	0.461534	0	0	0	0	0	1	0	0	0	0	1
2016-10-17	AA	brilliance	3	4.6719	4.7963	10.7745	3.5346	3.1458	68.5263	30.9186	77.282	1.49274	0.461534	1	1	0	0	0	0	0	0	0	0	1
2016-10-19	AA	Chengxin	3	4.6719	4.7963	10.7745	3.5346	3.1458	68.5263	30.9186	77.282	1.49274	0.461534	0	0	0	0	0	1	0	0	0	0	1
2017-06-26	AA	Chengxin	3	4.6719	4.7963	10.7745	3.5346	3.1458	68.5263	30.9186	77.282	1.49274	0.461534	0	0	0	0	0	1	0	0	0	0	1
2017-06-27	AA	brilliance	3	4.6719	4.7963	10.7745	3.5346	3.1458	68.5263	30.9186	77.282	1.49274	0.461534	1	1	0	0	0	0	0	0	0	0	1
2018-06-08	AA+	Chengxin	2	4.6719	4.7963	10.7745	3.5346	3.1458	68.5263	30.9186	77.282	1.49274	0.461534	0	0	0	0	0	1	0	0	0	1	1
2018-06-27	AA	brilliance	3	4.6719	4.7963	10.7745	3.5346	3.1458	68.5263	30.9186	77.282	1.49274	0.461534	1	1	0	0	0	0	0	0	0	1	1
2016-10-20	AA	brilliance	3	45.697	1.4651	52.9534	5.8401	0.7637	44.335	31.9146	37.531	0.727459	0.232165	1	1	0	0	0	0	0	0	0	0	1
2015-12-04	AA	Dagong	3	0.9306	2.0327	11.8217	1.2172	1.0992	57.8283	77.533	56.7719	0.40754	0.235248	0	0	0	0	1	0	0	0	0	0	1
2016-06-20	AA	Dagong	3	0.9306	2.0327	11.8217	1.2172	1.0992	57.8283	77.533	56.7719	0.40754	0.235248	0	0	0	0	1	0	0	0	0	0	1
2017-06-22	AA	Dagong	3	0.9306	2.0327	11.8217	1.2172	1.0992	57.8283	77.533	56.7719	0.40754	0.235248	0	0	0	0	1	0	0	0	0	0	1
2017-12-29	A+	Dagong	5	0.9306	2.0327	11.8217	1.2172	1.0992	57.8283	77.533	56.7719	0.40754	0.235248	0	0	0	0	1	0	0	0	0	1	1
2018-01-03	BBB-	Dagong	10	0.9306	2.0327	11.8217	1.2172	1.0992	57.8283	77.533	56.7719	0.40754	0.235248	0	0	0	0	1	0	0	0	0	1	1
2018-05-29	B	Dagong	15	0.9306	2.0327	11.8217	1.2172	1.0992	57.8283	77.533	56.7719	0.40754	0.235248	0	0	0	0	1	0	0	0	0	1	1
2018-06-27	CCC	Dagong	18	0.9306	2.0327	11.8217	1.2172	1.0992	57.8283	77.533	56.7719	0.40754	0.235248	0	0	0	0	1	0	0	0	0	1	1
2016-10-17	AA+	Jincheng	2	4.051	2.818	21.8015	2.0965	0.6812	62.7907	63.3596	53.4692	0.132934	0.0842264	0	0	0	0	0	0	1	0	0	0	1
2017-06-21	AA+	Jincheng	2	4.051	2.818	21.8015	2.0965	0.6812	62.7907	63.3596	53.4692	0.132934	0.0842264	0	0	0	0	0	0	1	0	0	0	1
2018-06-01	AA+	Jincheng	2	4.051	2.818	21.8015	2.0965	0.6812	62.7907	63.3596	53.4692	0.132934	0.0842264	0	0	0	0	0	0	1	0	0	1	1
2016-04-01	AAA	Lianhe_Fitch	1	20.4744	7.0717	24.5164	1.6689	0.4397	74.2929	59.4082	59.4046	0.268837	0.159711	0	0	0	0	0	0	0	1	0	0	1
2017-05-24	AAA	Lianhe_Fitch	1	20.4744	7.0717	24.5164	1.6689	0.4397	74.2929	59.4082	59.4046	0.268837	0.159711	0	0	0	0	0	0	0	1	0	0	1
2018-05-25	AAA	Lianhe_Fitch	1	20.4744	7.0717	24.5164	1.6689	0.4397	74.2929	59.4082	59.4046	0.268837	0.159711	0	0	0	0	0	0	0	1	0	1	1
2016-01-14	AA+	Lianhe_Fitch	2	13.5181	4.404	50.1983	0.8104	0.8103	84.0507	28.9054	85.3668	0.316389	0.0914536	0	0	0	0	0	0	0	1	0	0	1
2017-06-21	AAA	Lianhe_Fitch	1	13.5181	4.404	50.1983	0.8104	0.8103	84.0507	28.9054	85.3668	0.316389	0.0914536	0	0	0	0	0	0	0	1	0	0	1
2018-06-25	AAA	Lianhe_Fitch	1	13.5181	4.404	50.1983	0.8104	0.8103	84.0507	28.9054	85.3668	0.316389	0.0914536	0	0	0	0	0	0	0	1	0	1	1
2016-06-21	AA+	brilliance	2	85.6032	1.0573	96.0312	2.1857	1.6902	61.9019	58.7338	39.0718	0.07683	0.0451252	1	1	0	0	0	0	0	0	0	0	0
2017-07-20	AA+	brilliance	2	85.6032	1.0573	96.0312	2.1857	1.6902	61.9019	58.7338	39.0718	0.07683	0.0451252	1	1	0	0	0	0	0	0	0	1	0
2018-06-27	AA+	brilliance	2	85.6032	1.0573	96.0312	2.1857	1.6902	61.9019	58.7338	39.0718	0.07683	0.0451252	1	1	0	0	0	0	0	0	0	1	0
2016-09-20	AA	Chengxin	3	3.267	5.2169	12.4821	1.294	1.1909	82.6758	58.1997	93.3569	0.474411	0.175234	0	0	0	0	0	1	0	0	0	0	1
2017-06-27	AA	Chengxin	3	3.267	5.2169	12.4821	1.294	1.1909	82.6758	58.1997	93.3569	0.474411	0.175234	0	0	0	0	0	1	0	0	0	0	1
2018-06-22	AA	Chengxin	3	3.267	5.2169	12.4821	1.294	1.1909	82.6758	58.1997	93.3569	0.474411	0.175234	0	0	0	0	0	1	0	0	0	1	1
2016-10-13	AAA	Chengxin	1	10.6236	11.2467	23.8437	1.1528	0.7807	53.4723	88.4082	75.3492	0.307821	0.245208	0	0	0	0	0	1	0	0	0	0	1
2017-06-26	AAA	Chengxin	1	10.6236	11.2467	23.8437	1.1528	0.7807	53.4723	88.4082	75.3492	0.307821	0.245208	0	0	0	0	0	1	0	0	0	0	1
2018-06-19	AAA	Chengxin	1	10.6236	11.2467	23.8437	1.1528	0.7807	53.4723	88.4082	75.3492	0.307821	0.245208	0	0	0	0	0	1	0	0	0	1	1
2016-08-31	AA	Chengxin	3	46.8338	4.1441	50.6433	23.9742	3.9445	2.6194	91.4815	1.39	1.36464	1.24193	0	0	0	0	0	1	0	0	0	0	1
2017-06-27	AA	Chengxin	3	46.8338	4.1441	50.6433	23.9742	3.9445	2.6194	91.4815	1.39	1.36464	1.24193	0	0	0	0	0	1	0	0	0	0	1
2018-06-25	AA	Chengxin	3	46.8338	4.1441	50.6433	23.9742	3.9445	2.6194	91.4815	1.39	1.36464	1.24193	0	0	0	0	0	1	0	0	0	1	1
2016-10-27	AAA	Chengxin	1	6.0978	6.1101	12.5889	1.0673	0.7114	68.2599	60.9804	70.0814	0.309731	0.130004	0	0	0	0	0	1	0	0	0	0	1
2017-06-26	AAA	Chengxin	1	6.0978	6.1101	12.5889	1.0673	0.7114	68.2599	60.9804	70.0814	0.309731	0.130004	0	0	0	0	0	1	0	0	0	0	1
2018-06-07	AAA	Chengxin	1	6.0978	6.1101	12.5889	1.0673	0.7114	68.2599	60.9804	70.0814	0.309731	0.130004	0	0	0	0	0	1	0	0	0	1	1
2016-02-26	AA	Lianhe_Fitch	3	5.7884	12.2046	7.41105	1.7785	1.4554	60.4833	82.6822	57.3368	0.831485	0.576571	0	0	0	0	0	0	0	1	0	0	1
2017-06-14	AA	Lianhe_Fitch	3	5.7884	12.2046	7.41105	1.7785	1.4554	60.4833	82.6822	57.3368	0.831485	0.576571	0	0	0	0	0	0	0	1	0	0	1
2018-03-02	AA-	Lianhe_Fitch	4	5.7884	12.2046	7.41105	1.7785	1.4554	60.4833	82.6822	57.3368	0.831485	0.576571	0	0	0	0	0	0	0	1	0	1	1
2018-04-17	A	Lianhe_Fitch	6	5.7884	12.2046	7.41105	1.7785	1.4554	60.4833	82.6822	57.3368	0.831485	0.576571	0	0	0	0	0	0	0	1	0	1	1
2016-09-09	AA+	Lianhe_Fitch	2	1.3409	2.8069	6.10605	1.5591	1.3689	73.7149	79.2818	87.6001	0.438496	0.250605	0	0	0	0	0	0	0	1	0	0	1
2017-06-20	AA+	Lianhe_Fitch	2	1.3409	2.8069	6.10605	1.5591	1.3689	73.7149	79.2818	87.6001	0.438496	0.250605	0	0	0	0	0	0	0	1	0	0	1
2018-02-28	AAA	Lianhe_Fitch	1	1.3409	2.8069	6.10605	1.5591	1.3689	73.7149	79.2818	87.6001	0.438496	0.250605	0	0	0	0	0	0	0	1	0	1	1
2018-06-19	AAA	Lianhe_Fitch	1	1.3409	2.8069	6.10605	1.5591	1.3689	73.7149	79.2818	87.6001	0.438496	0.250605	0	0	0	0	0	0	0	1	0	1	1
2016-09-20	AA	Chengxin	3	51.5303	1.8681	52.9563	1.4263	0.826	60.4334	58.9756	59.4723	0.383357	0.225476	0	0	0	0	0	1	0	0	0	0	1
2017-06-27	AA	Chengxin	3	51.5303	1.8681	52.9563	1.4263	0.826	60.4334	58.9756	59.4723	0.383357	0.225476	0	0	0	0	0	1	0	0	0	0	1
2018-06-27	AA	Chengxin	3	51.5303	1.8681	52.9563	1.4263	0.826	60.4334	58.9756	59.4723	0.383357	0.225476	0	0	0	0	0	1	0	0	0	1	1
2016-09-07	AA	Pengyuan	3	11.0265	6.093	48.8795	6.7407	0.8073	14.8342	100	4.8141	0.368185	0.368185	0	0	0	0	0	0	0	0	1	0	1
2017-06-25	AA	Pengyuan	3	11.0265	6.093	48.8795	6.7407	0.8073	14.8342	100	4.8141	0.368185	0.368185	0	0	0	0	0	0	0	0	1	0	1
2016-11-07	AAA	Pengyuan	1	13.8325	13.6211	19.4792	2.2381	1.5745	43.5415	92.5066	30.674	0.653642	0.58255	0	0	0	0	0	0	0	0	1	0	1
2017-06-08	AAA	Pengyuan	1	13.8325	13.6211	19.4792	2.2381	1.5745	43.5415	92.5066	30.674	0.653642	0.58255	0	0	0	0	0	0	0	0	1	0	1
2018-04-18	AAA	Pengyuan	1	13.8325	13.6211	19.4792	2.2381	1.5745	43.5415	92.5066	30.674	0.653642	0.58255	0	0	0	0	0	0	0	0	1	1	1
2016-06-08	AA	Chengxin	3	5.8135	5.3176	14.5202	1.2279	1.0557	63.4496	62.3053	54.4273	0.428859	0.237729	0	0	0	0	0	1	0	0	0	0	0
2017-06-23	AA	Chengxin	3	5.8135	5.3176	14.5202	1.2279	1.0557	63.4496	62.3053	54.4273	0.428859	0.237729	0	0	0	0	0	1	0	0	0	0	0
2018-06-25	AA	Chengxin	3	5.8135	5.3176	14.5202	1.2279	1.0557	63.4496	62.3053	54.4273	0.428859	0.237729	0	0	0	0	0	1	0	0	0	1	0
2016-10-24	AA	Pengyuan	3	10.0329	2.0985	129.54	4.3587	3.1982	27.4175	37.5605	23.8754	1.01071	0.354169	0	0	0	0	0	0	0	0	1	0	1
2017-08-31	AA	Pengyuan	3	10.0329	2.0985	129.54	4.3587	3.1982	27.4175	37.5605	23.8754	1.01071	0.354169	0	0	0	0	0	0	0	0	1	1	1
2018-08-30	AA	Pengyuan	3	10.0329	2.0985	129.54	4.3587	3.1982	27.4175	37.5605	23.8754	1.01071	0.354169	0	0	0	0	0	0	0	0	1	1	1
2017-05-16	AAA	Dagong	1	8.9571	6.3473	42.4597	1.1549	1.1102	83.6412	68.4213	82.1245	0.291542	0.1729	0	0	0	0	1	0	0	0	0	0	0
2018-06-26	AAA	Dagong	1	8.9571	6.3473	42.4597	1.1549	1.1102	83.6412	68.4213	82.1245	0.291542	0.1729	0	0	0	0	1	0	0	0	0	1	0
2016-11-04	AA	Chengxin	3	13.6606	17.0751	18.6765	1.134	0.5161	58.1192	64.4784	55.6771	0.339895	0.211445	0	0	0	0	0	1	0	0	0	0	1
2017-04-20	AA	Chengxin	3	13.6606	17.0751	18.6765	1.134	0.5161	58.1192	64.4784	55.6771	0.339895	0.211445	0	0	0	0	0	1	0	0	0	0	1
2017-06-23	AA	Chengxin	3	13.6606	17.0751	18.6765	1.134	0.5161	58.1192	64.4784	55.6771	0.339895	0.211445	0	0	0	0	0	1	0	0	0	0	1
2018-06-27	AA	Chengxin	3	13.6606	17.0751	18.6765	1.134	0.5161	58.1192	64.4784	55.6771	0.339895	0.211445	0	0	0	0	0	1	0	0	0	1	1
2016-09-20	AA	Chengxin	3	3.267	5.2169	12.4821	1.294	1.1909	82.6758	58.1997	93.3569	0.474411	0.175234	0	0	0	0	0	1	0	0	0	0	1
2017-06-27	AA	Chengxin	3	3.267	5.2169	12.4821	1.294	1.1909	82.6758	58.1997	93.3569	0.474411	0.175234	0	0	0	0	0	1	0	0	0	0	1
2018-06-22	AA	Chengxin	3	3.267	5.2169	12.4821	1.294	1.1909	82.6758	58.1997	93.3569	0.474411	0.175234	0	0	0	0	0	1	0	0	0	1	1
2016-10-21	AA	Lianhe_Fitch	3	8.191	4.3264	9.99069	1.5064	0.4449	74.1568	57.5892	70.7412	0.113725	0.0619732	0	0	0	0	0	0	0	1	0	0	1
2017-06-22	AA	Lianhe_Fitch	3	8.191	4.3264	9.99069	1.5064	0.4449	74.1568	57.5892	70.7412	0.113725	0.0619732	0	0	0	0	0	0	0	1	0	0	1
2018-06-26	AA	Lianhe_Fitch	3	8.191	4.3264	9.99069	1.5064	0.4449	74.1568	57.5892	70.7412	0.113725	0.0619732	0	0	0	0	0	0	0	1	0	1	1
2016-07-13	AAA	Lianhe_Fitch	1	9.0638	1.078	12.6785	5.6608	5.3594	56.6975	10.7954	54.498	2.16086	0.228098	0	0	0	0	0	0	0	1	0	0	1
2017-06-27	AAA	Lianhe_Fitch	1	9.0638	1.078	12.6785	5.6608	5.3594	56.6975	10.7954	54.498	2.16086	0.228098	0	0	0	0	0	0	0	1	0	0	1
2018-06-26	AAA	Lianhe_Fitch	1	9.0638	1.078	12.6785	5.6608	5.3594	56.6975	10.7954	54.498	2.16086	0.228098	0	0	0	0	0	0	0	1	0	1	1
2016-11-18	AA	Lianhe_Fitch	3	9.0316	22.9404	11.8726	0.7913	0.5048	65.8594	99.7335	46.972	0.339274	0.16071	0	0	0	0	0	0	0	1	0	0	1
2017-06-22	AA+	Lianhe_Fitch	2	9.0316	22.9404	11.8726	0.7913	0.5048	65.8594	99.7335	46.972	0.339274	0.16071	0	0	0	0	0	0	0	1	0	0	1
2018-06-13	AA+	Lianhe_Fitch	2	9.0316	22.9404	11.8726	0.7913	0.5048	65.8594	99.7335	46.972	0.339274	0.16071	0	0	0	0	0	0	0	1	0	1	1
2016-10-24	AA	Lianhe_Fitch	3	9.9966	15.0937	13.2166	1.806	1.3095	58.5287	68.3552	50.5733	0.518971	0.259759	0	0	0	0	0	0	0	1	0	0	0
2017-04-26	AA+	Lianhe_Fitch	2	9.9966	15.0937	13.2166	1.806	1.3095	58.5287	68.3552	50.5733	0.518971	0.259759	0	0	0	0	0	0	0	1	0	0	0
2018-06-13	AA+	Lianhe_Fitch	2	9.9966	15.0937	13.2166	1.806	1.3095	58.5287	68.3552	50.5733	0.518971	0.259759	0	0	0	0	0	0	0	1	0	1	0
2016-11-23	AA	Dagong	3	26.8507	5.2698	39.0267	0.4124	0.3609	65.931	70.8893	21.1254	0.0185943	0.0131814	0	0	0	0	1	0	0	0	0	0	1
2017-06-16	AA	Dagong	3	26.8507	5.2698	39.0267	0.4124	0.3609	65.931	70.8893	21.1254	0.0185943	0.0131814	0	0	0	0	1	0	0	0	0	0	1
2018-06-26	AA	Dagong	3	26.8507	5.2698	39.0267	0.4124	0.3609	65.931	70.8893	21.1254	0.0185943	0.0131814	0	0	0	0	1	0	0	0	0	1	1
2016-09-01	AA	Pengyuan	3	2.3137	1.6826	29.4177	5.0573	4.1814	41.2979	24.704	29.5424	1.61252	0.398357	0	0	0	0	0	0	0	0	1	0	1
2017-07-06	AA	Pengyuan	3	2.3137	1.6826	29.4177	5.0573	4.1814	41.2979	24.704	29.5424	1.61252	0.398357	0	0	0	0	0	0	0	0	1	0	1
2018-07-13	AA	Pengyuan	3	2.3137	1.6826	29.4177	5.0573	4.1814	41.2979	24.704	29.5424	1.61252	0.398357	0	0	0	0	0	0	0	0	1	1	1
2015-12-04	AA+	brilliance	2	3.5023	2.2829	19.9525	1.2109	1.2028	62.1627	51.3791	64.8529	0.448039	0.230198	1	1	0	0	0	0	0	0	0	0	1
2017-07-25	AAA	brilliance	1	3.5023	2.2829	19.9525	1.2109	1.2028	62.1627	51.3791	64.8529	0.448039	0.230198	1	1	0	0	0	0	0	0	0	1	1
2018-06-27	AAA	brilliance	1	3.5023	2.2829	19.9525	1.2109	1.2028	62.1627	51.3791	64.8529	0.448039	0.230198	1	1	0	0	0	0	0	0	0	1	1
2016-09-20	AA	Chengxin	3	3.267	5.2169	12.4821	1.294	1.1909	82.6758	58.1997	93.3569	0.474411	0.175234	0	0	0	0	0	1	0	0	0	0	1
2017-06-27	AA	Chengxin	3	3.267	5.2169	12.4821	1.294	1.1909	82.6758	58.1997	93.3569	0.474411	0.175234	0	0	0	0	0	1	0	0	0	0	1
2018-06-22	AA	Chengxin	3	3.267	5.2169	12.4821	1.294	1.1909	82.6758	58.1997	93.3569	0.474411	0.175234	0	0	0	0	0	1	0	0	0	1	1
2016-10-27	AA+	Lianhe_Fitch	2	40.1259	13.2596	44.2623	0.8015	0.7903	58.6624	98.7438	44.3364	0.461418	0.455622	0	0	0	0	0	0	0	1	0	0	1
2017-06-23	AA+	Lianhe_Fitch	2	40.1259	13.2596	44.2623	0.8015	0.7903	58.6624	98.7438	44.3364	0.461418	0.455622	0	0	0	0	0	0	0	1	0	0	1
2018-06-22	AA+	Lianhe_Fitch	2	40.1259	13.2596	44.2623	0.8015	0.7903	58.6624	98.7438	44.3364	0.461418	0.455622	0	0	0	0	0	0	0	1	0	1	1
2017-01-18	AA+	Chengxin	2	8.2977	8.0411	20.1948	1.1905	0.7759	45.9432	66.7486	76.2178	0.469725	0.234204	0	0	0	0	0	1	0	0	0	0	1
2017-06-26	AA+	Chengxin	2	8.2977	8.0411	20.1948	1.1905	0.7759	45.9432	66.7486	76.2178	0.469725	0.234204	0	0	0	0	0	1	0	0	0	0	1
2016-12-01	AAA	Pengyuan	1	6.0082	8.94	11.2066	1.7653	1.5619	48.0719	90.2555	30.7613	0.598849	0.531321	0	0	0	0	0	0	0	0	1	0	1
2017-06-16	AAA	Pengyuan	1	6.0082	8.94	11.2066	1.7653	1.5619	48.0719	90.2555	30.7613	0.598849	0.531321	0	0	0	0	0	0	0	0	1	0	1
2018-05-25	AAA	Pengyuan	1	6.0082	8.94	11.2066	1.7653	1.5619	48.0719	90.2555	30.7613	0.598849	0.531321	0	0	0	0	0	0	0	0	1	1	1
2016-08-30	AA+	brilliance	2	-10.3289	0.4722	31.1191	5.0682	4.7035	46.0844	21.1556	32.8951	1.23524	0.261322	1	1	0	0	0	0	0	0	0	0	0
2016-09-20	AA	Chengxin	3	17.6302	4.3338	40.4292	4.615	1.1858	15.1925	48.14	8.5396	0.25398	0.122266	0	0	0	0	0	1	0	0	0	0	1
2017-06-26	AA	Chengxin	3	17.6302	4.3338	40.4292	4.615	1.1858	15.1925	48.14	8.5396	0.25398	0.122266	0	0	0	0	0	1	0	0	0	0	1
2018-06-26	AA	Chengxin	3	17.6302	4.3338	40.4292	4.615	1.1858	15.1925	48.14	8.5396	0.25398	0.122266	0	0	0	0	0	1	0	0	0	1	1
2016-10-27	AA+	Lianhe_Fitch	2	40.1259	13.2596	44.2623	0.8015	0.7903	58.6624	98.7438	44.3364	0.461418	0.455622	0	0	0	0	0	0	0	1	0	0	1
2017-06-23	AA+	Lianhe_Fitch	2	40.1259	13.2596	44.2623	0.8015	0.7903	58.6624	98.7438	44.3364	0.461418	0.455622	0	0	0	0	0	0	0	1	0	0	1
2018-06-22	AA+	Lianhe_Fitch	2	40.1259	13.2596	44.2623	0.8015	0.7903	58.6624	98.7438	44.3364	0.461418	0.455622	0	0	0	0	0	0	0	1	0	1	1
2016-09-30	AA-	Pengyuan	4	13.3072	17.4754	17.3702	1.6467	1.2475	37.6655	100	27.079	0.289803	0.289803	0	0	0	0	0	0	0	0	1	0	1
2017-06-01	AAA	Pengyuan	1	13.3072	17.4754	17.3702	1.6467	1.2475	37.6655	100	27.079	0.289803	0.289803	0	0	0	0	0	0	0	0	1	0	1
2018-06-21	AAA	Pengyuan	1	13.3072	17.4754	17.3702	1.6467	1.2475	37.6655	100	27.079	0.289803	0.289803	0	0	0	0	0	0	0	0	1	1	1
2016-12-01	AAA	Pengyuan	1	6.0082	8.94	11.2066	1.7653	1.5619	48.0719	90.2555	30.7613	0.598849	0.531321	0	0	0	0	0	0	0	0	1	0	1
2017-06-16	AAA	Pengyuan	1	6.0082	8.94	11.2066	1.7653	1.5619	48.0719	90.2555	30.7613	0.598849	0.531321	0	0	0	0	0	0	0	0	1	0	1
2018-05-25	AAA	Pengyuan	1	6.0082	8.94	11.2066	1.7653	1.5619	48.0719	90.2555	30.7613	0.598849	0.531321	0	0	0	0	0	0	0	0	1	1	1
2016-11-11	AA	Jincheng	3	1.618	4.5666	5.59459	1.0867	0.4433	74.4254	86.6026	72.7931	0.17561	0.15018	0	0	0	0	0	0	1	0	0	0	1
2017-06-14	AA	Jincheng	3	1.618	4.5666	5.59459	1.0867	0.4433	74.4254	86.6026	72.7931	0.17561	0.15018	0	0	0	0	0	0	1	0	0	0	1
2018-06-27	AA	Jincheng	3	1.618	4.5666	5.59459	1.0867	0.4433	74.4254	86.6026	72.7931	0.17561	0.15018	0	0	0	0	0	0	1	0	0	1	1
2016-09-20	AA	Chengxin	3	17.6302	4.3338	40.4292	4.615	1.1858	15.1925	48.14	8.5396	0.25398	0.122266	0	0	0	0	0	1	0	0	0	0	1
2017-06-26	AA	Chengxin	3	17.6302	4.3338	40.4292	4.615	1.1858	15.1925	48.14	8.5396	0.25398	0.122266	0	0	0	0	0	1	0	0	0	0	1
2018-06-26	AA	Chengxin	3	17.6302	4.3338	40.4292	4.615	1.1858	15.1925	48.14	8.5396	0.25398	0.122266	0	0	0	0	0	1	0	0	0	1	1
2017-09-01	AAA	Chengxin	1	3.0182	4.0675	109.187	0.5513	0.5447	90.2149	64.2475	86.1737	0.0967499	0.0439247	0	0	0	0	0	1	0	0	0	1	0
2018-06-25	AAA	Chengxin	1	3.0182	4.0675	109.187	0.5513	0.5447	90.2149	64.2475	86.1737	0.0967499	0.0439247	0	0	0	0	0	1	0	0	0	1	0
2016-08-04	AA	Jincheng	3	2.1289	5.4833	41.5391	48.9246	12.5659	14.2123	13.9925	12.9015	4.13368	0.578407	0	0	0	0	0	0	1	0	0	0	1
2017-06-21	AA	Jincheng	3	2.1289	5.4833	41.5391	48.9246	12.5659	14.2123	13.9925	12.9015	4.13368	0.578407	0	0	0	0	0	0	1	0	0	0	1
2018-06-25	AA	Jincheng	3	2.1289	5.4833	41.5391	48.9246	12.5659	14.2123	13.9925	12.9015	4.13368	0.578407	0	0	0	0	0	0	1	0	0	1	1
2016-09-27	AA	Lianhe_Fitch	3	0.7013	0.9387	4.83734	1.3814	0.7775	72.9114	88.4587	48.189	0.122579	0.106258	0	0	0	0	0	0	0	1	0	0	1
2017-06-21	AA	Lianhe_Fitch	3	0.7013	0.9387	4.83734	1.3814	0.7775	72.9114	88.4587	48.189	0.122579	0.106258	0	0	0	0	0	0	0	1	0	0	1
2018-06-22	AA	Lianhe_Fitch	3	0.7013	0.9387	4.83734	1.3814	0.7775	72.9114	88.4587	48.189	0.122579	0.106258	0	0	0	0	0	0	0	1	0	1	1
2017-03-30	AA	Pengyuan	3	2.1374	5.7437	21.5693	1.1618	0.9421	76.1719	35.8728	67.4993	0.245437	0.0880452	0	0	0	0	0	0	0	0	1	0	1
2017-10-17	AA	Pengyuan	3	2.1374	5.7437	21.5693	1.1618	0.9421	76.1719	35.8728	67.4993	0.245437	0.0880452	0	0	0	0	0	0	0	0	1	1	1
2018-07-02	AA	Pengyuan	3	2.1374	5.7437	21.5693	1.1618	0.9421	76.1719	35.8728	67.4993	0.245437	0.0880452	0	0	0	0	0	0	0	0	1	1	1
2017-04-17	AA+	Chengxin	2	8.2977	8.0411	20.1948	1.1905	0.7759	45.9432	66.7486	76.2178	0.469725	0.234204	0	0	0	0	0	1	0	0	0	0	1
2017-06-26	AA+	Chengxin	2	8.2977	8.0411	20.1948	1.1905	0.7759	45.9432	66.7486	76.2178	0.469725	0.234204	0	0	0	0	0	1	0	0	0	0	1
2016-12-26	AAA	Lianhe_Fitch	1	27.2921	26.4861	29.792	1.8641	1.5497	38.4191	98.3318	11.7131	0.914756	0.779115	0	0	0	0	0	0	0	1	0	0	1
2017-02-06	AAA	Lianhe_Fitch	1	27.2921	26.4861	29.792	1.8641	1.5497	38.4191	98.3318	11.7131	0.914756	0.779115	0	0	0	0	0	0	0	1	0	0	1
2017-06-15	AAA	Lianhe_Fitch	1	27.2921	26.4861	29.792	1.8641	1.5497	38.4191	98.3318	11.7131	0.914756	0.779115	0	0	0	0	0	0	0	1	0	0	1
2018-02-02	AAA	Lianhe_Fitch	1	27.2921	26.4861	29.792	1.8641	1.5497	38.4191	98.3318	11.7131	0.914756	0.779115	0	0	0	0	0	0	0	1	0	1	1
2018-06-22	AAA	Lianhe_Fitch	1	27.2921	26.4861	29.792	1.8641	1.5497	38.4191	98.3318	11.7131	0.914756	0.779115	0	0	0	0	0	0	0	1	0	1	1
2017-08-02	AAA	Chengxin	1	12.6993	19.6677	15.0131	1.4857	0.8612	56.0266	85.6188	35.8503	0.421869	0.3612	0	0	0	0	0	1	0	0	0	1	1
2017-04-18	AA+	Lianhe_Fitch	2	33.8379	1.4268	76.6924	2.3005	1.3517	59.914	30.0526	52.5631	0.517269	0.155434	0	0	0	0	0	0	0	1	0	0	1
2017-06-19	AA+	Lianhe_Fitch	2	33.8379	1.4268	76.6924	2.3005	1.3517	59.914	30.0526	52.5631	0.517269	0.155434	0	0	0	0	0	0	0	1	0	0	1
2018-06-21	AA+	Lianhe_Fitch	2	33.8379	1.4268	76.6924	2.3005	1.3517	59.914	30.0526	52.5631	0.517269	0.155434	0	0	0	0	0	0	0	1	0	1	1
2016-09-27	AA	Lianhe_Fitch	3	0.7013	0.9387	4.83734	1.3814	0.7775	72.9114	88.4587	48.189	0.122579	0.106258	0	0	0	0	0	0	0	1	0	0	1
2017-06-23	AA	Lianhe_Fitch	3	0.7013	0.9387	4.83734	1.3814	0.7775	72.9114	88.4587	48.189	0.122579	0.106258	0	0	0	0	0	0	0	1	0	0	1
2018-06-22	AA	Lianhe_Fitch	3	0.7013	0.9387	4.83734	1.3814	0.7775	72.9114	88.4587	48.189	0.122579	0.106258	0	0	0	0	0	0	0	1	0	1	1
2016-08-31	AA	Chengxin	3	46.8338	4.1441	50.6433	23.9742	3.9445	2.6194	91.4815	1.39	1.36464	1.24193	0	0	0	0	0	1	0	0	0	0	1
2018-06-25	AA	Chengxin	3	46.8338	4.1441	50.6433	23.9742	3.9445	2.6194	91.4815	1.39	1.36464	1.24193	0	0	0	0	0	1	0	0	0	1	1
2017-05-15	AAA	Lianhe_Fitch	1	48.6998	38.8344	61.5129	1.5556	1.552	63.7817	66.2674	56.4289	0.752276	0.0424799	0	0	0	0	0	0	0	1	0	0	1
2018-06-15	AAA	Lianhe_Fitch	1	48.6998	38.8344	61.5129	1.5556	1.552	63.7817	66.2674	56.4289	0.752276	0.0424799	0	0	0	0	0	0	0	1	0	1	1
2017-05-12	AA+	Chengxin	2	37.7187	5.7327	92.7325	1.0307	1.0307	68.5179	31.9736	53.0909	0.287582	0.0888164	0	0	0	0	0	1	0	0	0	0	1
2018-05-30	AA+	Chengxin	2	37.7187	5.7327	92.7325	1.0307	1.0307	68.5179	31.9736	53.0909	0.287582	0.0888164	0	0	0	0	0	1	0	0	0	1	1
2016-12-21	AA	Chengxin	3	6.5542	3.0511	16.0931	1.9883	1.7047	61.9464	51.4709	53.2098	0.670592	0.322642	0	0	0	0	0	1	0	0	0	0	1
2017-09-13	AA	Pengyuan	3	2.3137	1.6826	29.4177	5.0573	4.1814	41.2979	24.704	29.5424	1.61252	0.398357	0	0	0	0	0	0	0	0	1	1	1
2018-07-13	AA	Pengyuan	3	2.3137	1.6826	29.4177	5.0573	4.1814	41.2979	24.704	29.5424	1.61252	0.398357	0	0	0	0	0	0	0	0	1	1	1
2017-06-07	AA	Lianhe_Fitch	3	15.9823	21.1845	20.1548	1.7621	1.4626	44.4357	88.1983	15.1178	0.962054	0.815427	0	0	0	0	0	0	0	1	0	0	1
2017-07-07	AA+	Lianhe_Fitch	2	0.9673	1.9143	10.5015	1.2215	1.0876	57.3956	93.1395	51.7434	0.648966	0.384692	0	0	0	0	0	0	0	1	0	0	1
2018-06-22	AA+	Lianhe_Fitch	2	0.9673	1.9143	10.5015	1.2215	1.0876	57.3956	93.1395	51.7434	0.648966	0.384692	0	0	0	0	0	0	0	1	0	1	1
2017-09-27	AA	Chengxin	3	3.267	5.2169	12.4821	1.294	1.1909	82.6758	58.1997	93.3569	0.474411	0.175234	0	0	0	0	0	1	0	0	0	1	1
2018-06-22	AA	Chengxin	3	3.267	5.2169	12.4821	1.294	1.1909	82.6758	58.1997	93.3569	0.474411	0.175234	0	0	0	0	0	1	0	0	0	1	1
2017-02-23	AA	Jincheng	3	5.2676	5.7646	22.7116	0.922	0.7823	51.6444	67.4981	50.8842	0.225876	0.0872376	0	0	0	0	0	0	1	0	0	0	1
2018-06-22	AA	Jincheng	3	5.2676	5.7646	22.7116	0.922	0.7823	51.6444	67.4981	50.8842	0.225876	0.0872376	0	0	0	0	0	0	1	0	0	1	1
2018-02-11	AA	Lianhe_Fitch	3	8.191	4.3264	9.99069	1.5064	0.4449	74.1568	57.5892	70.7412	0.113725	0.0619732	0	0	0	0	0	0	0	1	0	1	1
2018-06-26	AA	Lianhe_Fitch	3	8.191	4.3264	9.99069	1.5064	0.4449	74.1568	57.5892	70.7412	0.113725	0.0619732	0	0	0	0	0	0	0	1	0	1	1
2017-08-25	AA+	Lianhe_Fitch	2	0.9673	1.9143	10.5015	1.2215	1.0876	57.3956	93.1395	51.7434	0.648966	0.384692	0	0	0	0	0	0	0	1	0	1	1
2018-06-22	AA+	Lianhe_Fitch	2	0.9673	1.9143	10.5015	1.2215	1.0876	57.3956	93.1395	51.7434	0.648966	0.384692	0	0	0	0	0	0	0	1	0	1	1
2016-08-31	AA	Chengxin	3	46.8338	4.1441	50.6433	23.9742	3.9445	2.6194	91.4815	1.39	1.36464	1.24193	0	0	0	0	0	1	0	0	0	0	1
2018-06-25	AA	Chengxin	3	46.8338	4.1441	50.6433	23.9742	3.9445	2.6194	91.4815	1.39	1.36464	1.24193	0	0	0	0	0	1	0	0	0	1	1
2016-08-31	AA	Chengxin	3	2.4601	4.2659	4.04911	1.2193	0.8856	69.6786	94.1351	81.8113	0.342093	0.320052	0	0	0	0	0	1	0	0	0	0	1
2017-11-01	AA	Chengxin	3	2.4601	4.2659	4.04911	1.2193	0.8856	69.6786	94.1351	81.8113	0.342093	0.320052	0	0	0	0	0	1	0	0	0	1	1
2018-06-27	AA	Chengxin	3	2.4601	4.2659	4.04911	1.2193	0.8856	69.6786	94.1351	81.8113	0.342093	0.320052	0	0	0	0	0	1	0	0	0	1	1
2018-07-20	AA-	Chengxin	4	2.4601	4.2659	4.04911	1.2193	0.8856	69.6786	94.1351	81.8113	0.342093	0.320052	0	0	0	0	0	1	0	0	0	1	1
2018-08-31	A	Chengxin	6	2.4601	4.2659	4.04911	1.2193	0.8856	69.6786	94.1351	81.8113	0.342093	0.320052	0	0	0	0	0	1	0	0	0	1	1
2017-08-07	AA+	Lianhe_Fitch	2	40.1259	13.2596	44.2623	0.8015	0.7903	58.6624	98.7438	44.3364	0.461418	0.455622	0	0	0	0	0	0	0	1	0	1	1
2018-06-22	AA+	Lianhe_Fitch	2	40.1259	13.2596	44.2623	0.8015	0.7903	58.6624	98.7438	44.3364	0.461418	0.455622	0	0	0	0	0	0	0	1	0	1	1
2017-09-15	AAA	Chengxin	1	34.074	3.5874	35.763	1.5278	0.8867	75.1893	71.662	48.2882	0.492352	0.35283	0	0	0	0	0	1	0	0	0	1	1
2018-06-12	AAA	Chengxin	1	34.074	3.5874	35.763	1.5278	0.8867	75.1893	71.662	48.2882	0.492352	0.35283	0	0	0	0	0	1	0	0	0	1	1
2017-09-15	AAA	Chengxin	1	34.074	3.5874	35.763	1.5278	0.8867	75.1893	71.662	48.2882	0.492352	0.35283	0	0	0	0	0	1	0	0	0	1	1
2018-06-12	AAA	Chengxin	1	34.074	3.5874	35.763	1.5278	0.8867	75.1893	71.662	48.2882	0.492352	0.35283	0	0	0	0	0	1	0	0	0	1	1
2017-04-13	AA+	Jincheng	2	-4.8586	3.907	7.10359	1.2204	1.1945	60.3328	92.3975	35.9545	0.106585	0.0984822	0	0	0	0	0	0	1	0	0	0	1
2018-06-13	AA+	Jincheng	2	-4.8586	3.907	7.10359	1.2204	1.1945	60.3328	92.3975	35.9545	0.106585	0.0984822	0	0	0	0	0	0	1	0	0	1	1
2016-10-21	AA	Chengxin	3	6.309	7.5354	8.99005	1.1009	1.0535	72.8994	70.9402	77.5688	0.350199	0.231915	0	0	0	0	0	1	0	0	0	0	0
2018-06-15	AA	Chengxin	3	6.309	7.5354	8.99005	1.1009	1.0535	72.8994	70.9402	77.5688	0.350199	0.231915	0	0	0	0	0	1	0	0	0	1	0
2017-10-11	AAA	Chengxin	1	34.074	3.5874	35.763	1.5278	0.8867	75.1893	71.662	48.2882	0.492352	0.35283	0	0	0	0	0	1	0	0	0	1	1
2018-06-12	AAA	Chengxin	1	34.074	3.5874	35.763	1.5278	0.8867	75.1893	71.662	48.2882	0.492352	0.35283	0	0	0	0	0	1	0	0	0	1	1
2017-10-11	AAA	Chengxin	1	34.074	3.5874	35.763	1.5278	0.8867	75.1893	71.662	48.2882	0.492352	0.35283	0	0	0	0	0	1	0	0	0	1	1
2018-06-12	AAA	Chengxin	1	34.074	3.5874	35.763	1.5278	0.8867	75.1893	71.662	48.2882	0.492352	0.35283	0	0	0	0	0	1	0	0	0	1	1
2017-10-17	AA	Pengyuan	3	2.1374	5.7437	21.5693	1.1618	0.9421	76.1719	35.8728	67.4993	0.245437	0.0880452	0	0	0	0	0	0	0	0	1	1	1
2018-07-02	AA	Pengyuan	3	2.1374	5.7437	21.5693	1.1618	0.9421	76.1719	35.8728	67.4993	0.245437	0.0880452	0	0	0	0	0	0	0	0	1	1	1
2017-06-23	AA+	Chengxin	2	4.6204	6.6226	8.94538	1.0729	0.7857	47.2781	100	41.4392	0.238181	0.223187	0	0	0	0	0	1	0	0	0	0	1
2018-05-15	AA+	Chengxin	2	4.6204	6.6226	8.94538	1.0729	0.7857	47.2781	100	41.4392	0.238181	0.223187	0	0	0	0	0	1	0	0	0	1	1
2017-06-29	AAA	Pengyuan	1	9.1355	11.2305	13.434	1.9956	1.0978	40.9205	91.4252	27.8727	0.479526	0.430639	0	0	0	0	0	0	0	0	1	0	1
2018-06-20	AAA	Pengyuan	1	9.1355	11.2305	13.434	1.9956	1.0978	40.9205	91.4252	27.8727	0.479526	0.430639	0	0	0	0	0	0	0	0	1	1	1
2017-10-17	AA	Pengyuan	3	2.1374	5.7437	21.5693	1.1618	0.9421	76.1719	35.8728	67.4993	0.245437	0.0880452	0	0	0	0	0	0	0	0	1	1	1
2018-07-02	AA	Pengyuan	3	2.1374	5.7437	21.5693	1.1618	0.9421	76.1719	35.8728	67.4993	0.245437	0.0880452	0	0	0	0	0	0	0	0	1	1	1
2017-06-29	AAA	Lianhe_Fitch	1	13.5181	4.404	50.1983	0.8104	0.8103	84.0507	28.9054	85.3668	0.316389	0.0914536	0	0	0	0	0	0	0	1	0	0	1
2018-06-25	AAA	Lianhe_Fitch	1	13.5181	4.404	50.1983	0.8104	0.8103	84.0507	28.9054	85.3668	0.316389	0.0914536	0	0	0	0	0	0	0	1	0	1	1
2017-03-20	AA	Chengxin	3	7.9713	4.8599	17.0095	1.2816	1.2714	71.7524	61.7964	56.1198	0.469819	0.220606	0	0	0	0	0	1	0	0	0	0	1
2018-06-26	AA+	Chengxin	2	7.9713	4.8599	17.0095	1.2816	1.2714	71.7524	61.7964	56.1198	0.469819	0.220606	0	0	0	0	0	1	0	0	0	1	1
2017-07-13	AA	Pengyuan	3	6.0129	9.874	13.5941	0.9793	0.5632	63.1155	67.9422	60.7095	0.182061	0.123696	0	0	0	0	0	0	0	0	1	0	1
2018-06-01	AA	Pengyuan	3	6.0129	9.874	13.5941	0.9793	0.5632	63.1155	67.9422	60.7095	0.182061	0.123696	0	0	0	0	0	0	0	0	1	1	1
2017-04-20	AA	Jincheng	3	10.3466	2.1051	34.0739	8.9824	2.272	49.1947	16.0701	48.1317	0.391433	0.0629034	0	0	0	0	0	0	1	0	0	0	1
2018-06-27	AA	Jincheng	3	10.3466	2.1051	34.0739	8.9824	2.272	49.1947	16.0701	48.1317	0.391433	0.0629034	0	0	0	0	0	0	1	0	0	1	1
2017-11-20	AA	Chengxin	3	6.5542	3.0511	16.0931	1.9883	1.7047	61.9464	51.4709	53.2098	0.670592	0.322642	0	0	0	0	0	1	0	0	0	1	1
2017-10-20	AAA	Chengxin	1	3.0182	4.0675	109.187	0.5513	0.5447	90.2149	64.2475	86.1737	0.0967499	0.0439247	0	0	0	0	0	1	0	0	0	1	0
2018-06-25	AAA	Chengxin	1	3.0182	4.0675	109.187	0.5513	0.5447	90.2149	64.2475	86.1737	0.0967499	0.0439247	0	0	0	0	0	1	0	0	0	1	0
2017-09-29	AA+	Chengxin	2	37.7187	5.7327	92.7325	1.0307	1.0307	68.5179	31.9736	53.0909	0.287582	0.0888164	0	0	0	0	0	1	0	0	0	1	1
2018-05-30	AA+	Chengxin	2	37.7187	5.7327	92.7325	1.0307	1.0307	68.5179	31.9736	53.0909	0.287582	0.0888164	0	0	0	0	0	1	0	0	0	1	1
2017-11-16	AA	Chengxin	3	2.4601	4.2659	4.04911	1.2193	0.8856	69.6786	94.1351	81.8113	0.342093	0.320052	0	0	0	0	0	1	0	0	0	1	1
2018-06-27	AA	Chengxin	3	2.4601	4.2659	4.04911	1.2193	0.8856	69.6786	94.1351	81.8113	0.342093	0.320052	0	0	0	0	0	1	0	0	0	1	1
2018-07-20	AA-	Chengxin	4	2.4601	4.2659	4.04911	1.2193	0.8856	69.6786	94.1351	81.8113	0.342093	0.320052	0	0	0	0	0	1	0	0	0	1	1
2018-08-31	A	Chengxin	6	2.4601	4.2659	4.04911	1.2193	0.8856	69.6786	94.1351	81.8113	0.342093	0.320052	0	0	0	0	0	1	0	0	0	1	1
2017-11-15	AA	Lianhe_Fitch	3	8.191	4.3264	9.99069	1.5064	0.4449	74.1568	57.5892	70.7412	0.113725	0.0619732	0	0	0	0	0	0	0	1	0	1	1
2018-06-26	AA	Lianhe_Fitch	3	8.191	4.3264	9.99069	1.5064	0.4449	74.1568	57.5892	70.7412	0.113725	0.0619732	0	0	0	0	0	0	0	1	0	1	1
2017-06-19	AA	Jincheng	3	6.9227	8.2593	13.4141	0.5892	0.4875	50.7929	92.1396	45.3052	0.149359	0.137619	0	0	0	0	0	0	1	0	0	0	1
2018-05-17	AA	Jincheng	3	6.9227	8.2593	13.4141	0.5892	0.4875	50.7929	92.1396	45.3052	0.149359	0.137619	0	0	0	0	0	0	1	0	0	1	1
2018-03-14	AAA	Chengxin	1	12.6993	19.6677	15.0131	1.4857	0.8612	56.0266	85.6188	35.8503	0.421869	0.3612	0	0	0	0	0	1	0	0	0	1	1
2017-02-23	AA	Jincheng	3	5.2676	5.7646	22.7116	0.922	0.7823	51.6444	67.4981	50.8842	0.225876	0.0872376	0	0	0	0	0	0	1	0	0	0	1
2018-06-22	AA	Jincheng	3	5.2676	5.7646	22.7116	0.922	0.7823	51.6444	67.4981	50.8842	0.225876	0.0872376	0	0	0	0	0	0	1	0	0	1	1
2017-07-13	AA	Pengyuan	3	6.0129	9.874	13.5941	0.9793	0.5632	63.1155	67.9422	60.7095	0.182061	0.123696	0	0	0	0	0	0	0	0	1	0	1
2018-06-01	AA	Pengyuan	3	6.0129	9.874	13.5941	0.9793	0.5632	63.1155	67.9422	60.7095	0.182061	0.123696	0	0	0	0	0	0	0	0	1	1	1
2017-10-24	AA+	Lianhe_Fitch	2	9.9966	15.0937	13.2166	1.806	1.3095	58.5287	68.3552	50.5733	0.518971	0.259759	0	0	0	0	0	0	0	1	0	1	0
2018-06-13	AA+	Lianhe_Fitch	2	9.9966	15.0937	13.2166	1.806	1.3095	58.5287	68.3552	50.5733	0.518971	0.259759	0	0	0	0	0	0	0	1	0	1	0
2017-07-11	AAA	Pengyuan	1	8.8177	16.2849	11.7398	1.0932	0.8109	63.3733	100	34.1666	0.062138	0.062138	0	0	0	0	0	0	0	0	1	0	1
2018-06-16	AAA	Pengyuan	1	8.8177	16.2849	11.7398	1.0932	0.8109	63.3733	100	34.1666	0.062138	0.062138	0	0	0	0	0	0	0	0	1	1	1
2017-06-19	AA	Jincheng	3	6.9227	8.2593	13.4141	0.5892	0.4875	50.7929	92.1396	45.3052	0.149359	0.137619	0	0	0	0	0	0	1	0	0	0	1
2018-05-17	AA	Jincheng	3	6.9227	8.2593	13.4141	0.5892	0.4875	50.7929	92.1396	45.3052	0.149359	0.137619	0	0	0	0	0	0	1	0	0	1	1
2017-10-20	AAA	Jincheng	1	8.1226	25.3594	8.39478	2.7908	2.7908	31.0638	100	9.0553	0.276289	0.276289	0	0	0	0	0	0	1	0	0	1	1
2018-06-13	AAA	Jincheng	1	8.1226	25.3594	8.39478	2.7908	2.7908	31.0638	100	9.0553	0.276289	0.276289	0	0	0	0	0	0	1	0	0	1	1
2017-12-15	AA+	brilliance	2	17.1459	18.4425	19.4103	1.5016	0.996	62.8674	99.976	18.8169	0.423243	0.421084	1	1	0	0	0	0	0	0	0	1	1
2018-06-07	AA+	brilliance	2	17.1459	18.4425	19.4103	1.5016	0.996	62.8674	99.976	18.8169	0.423243	0.421084	1	1	0	0	0	0	0	0	0	1	1
2018-01-08	AA	Lianhe_Fitch	3	10.033	16.6561	13.1029	1.113	0.6944	63.7351	100	19.374	0.22367	0.197313	0	0	0	0	0	0	0	1	0	1	1
2018-06-08	AA	Lianhe_Fitch	3	10.033	16.6561	13.1029	1.113	0.6944	63.7351	100	19.374	0.22367	0.197313	0	0	0	0	0	0	0	1	0	1	1
2017-10-20	AAA	Jincheng	1	8.1226	25.3594	8.39478	2.7908	2.7908	31.0638	100	9.0553	0.276289	0.276289	0	0	0	0	0	0	1	0	0	1	1
2018-06-13	AAA	Jincheng	1	8.1226	25.3594	8.39478	2.7908	2.7908	31.0638	100	9.0553	0.276289	0.276289	0	0	0	0	0	0	1	0	0	1	1
2018-02-05	AAA	Chengxin	1	40.8245	19.6047	51.4651	1.8586	1.2746	22.536	81.0043	7.6357	0.455055	0.368614	0	0	0	0	0	1	0	0	0	1	1
2018-06-20	AAA	Chengxin	1	40.8245	19.6047	51.4651	1.8586	1.2746	22.536	81.0043	7.6357	0.455055	0.368614	0	0	0	0	0	1	0	0	0	1	1
2017-09-15	AAA	Jincheng	1	32.8411	22.6823	43.7319	1.7715	0.846	55.7584	100	26.2499	0.199187	0.188411	0	0	0	0	0	0	1	0	0	1	1
2018-06-22	AAA	Jincheng	1	32.8411	22.6823	43.7319	1.7715	0.846	55.7584	100	26.2499	0.199187	0.188411	0	0	0	0	0	0	1	0	0	1	1
2018-03-12	AA+	Lianhe_Fitch	2	40.1259	13.2596	44.2623	0.8015	0.7903	58.6624	98.7438	44.3364	0.461418	0.455622	0	0	0	0	0	0	0	1	0	1	1
2018-06-22	AA+	Lianhe_Fitch	2	40.1259	13.2596	44.2623	0.8015	0.7903	58.6624	98.7438	44.3364	0.461418	0.455622	0	0	0	0	0	0	0	1	0	1	1
2017-09-22	AA+	Lianhe_Fitch	2	7.3135	12.847	9.53536	1.5977	0.7704	46.1371	91.9397	35.7166	0.374544	0.223483	0	0	0	0	0	0	0	1	0	1	1
2018-06-08	AA+	Lianhe_Fitch	2	7.3135	12.847	9.53536	1.5977	0.7704	46.1371	91.9397	35.7166	0.374544	0.223483	0	0	0	0	0	0	0	1	0	1	1
2018-03-23	AA	Chengxin	3	6.5542	3.0511	16.0931	1.9883	1.7047	61.9464	51.4709	53.2098	0.670592	0.322642	0	0	0	0	0	1	0	0	0	1	1
2018-04-13	AA	Lianhe_Fitch	3	-130.379	-10.1927	-95.3323	0.6866	0.6407	79.4527	94.7591	78.0276	0.0174442	0.0162618	0	0	0	0	0	0	0	1	0	1	1
2018-06-19	AA	Lianhe_Fitch	3	-130.379	-10.1927	-95.3323	0.6866	0.6407	79.4527	94.7591	78.0276	0.0174442	0.0162618	0	0	0	0	0	0	0	1	0	1	1
2017-11-02	AA	Lianhe_Fitch	3	7.7457	14.9301	13.5653	1.1296	0.2912	70.2717	93.8026	66.384	0.200638	0.1863	0	0	0	0	0	0	0	1	0	1	1
2018-04-10	AA	Lianhe_Fitch	3	10.033	16.6561	13.1029	1.113	0.6944	63.7351	100	19.374	0.22367	0.197313	0	0	0	0	0	0	0	1	0	1	1
2018-06-08	AA	Lianhe_Fitch	3	10.033	16.6561	13.1029	1.113	0.6944	63.7351	100	19.374	0.22367	0.197313	0	0	0	0	0	0	0	1	0	1	1
2017-11-24	AA+	Lianhe_Fitch	2	9.0316	22.9404	11.8726	0.7913	0.5048	65.8594	99.7335	46.972	0.339274	0.16071	0	0	0	0	0	0	0	1	0	1	1
2018-06-13	AA+	Lianhe_Fitch	2	9.0316	22.9404	11.8726	0.7913	0.5048	65.8594	99.7335	46.972	0.339274	0.16071	0	0	0	0	0	0	0	1	0	1	1
2018-04-17	AAA	Pengyuan	1	10.1481	5.94	17.2673	1.5092	1.3925	43.4693	96.1201	32.6265	0.511504	0.36525	0	0	0	0	0	0	0	0	1	1	1
2018-06-25	AAA	Pengyuan	1	10.1481	5.94	17.2673	1.5092	1.3925	43.4693	96.1201	32.6265	0.511504	0.36525	0	0	0	0	0	0	0	0	1	1	1
2018-07-10	AAA	Chengxin	1	0.2718	1.5379	11.1126	4.6876	0.4202	26.7902	78.1925	26.3513	0.176444	0.137966	0	0	0	0	0	1	0	0	0	1	1
2018-06-08	AA+	Lianhe_Fitch	2	40.1259	13.2596	44.2623	0.8015	0.7903	58.6624	98.7438	44.3364	0.461418	0.455622	0	0	0	0	0	0	0	1	0	1	1
2018-01-30	AA	Lianhe_Fitch	3	13.354	7.8663	18.481	1.7763	1.5033	68.2425	60.3999	64.0859	0.34142	0.204949	0	0	0	0	0	0	0	1	0	1	1
2018-06-12	AA	Dagong	3	1.2453	2.152	7.90026	1.205	1.1024	58.4621	99.7029	55.6375	0.621156	0.600637	0	0	0	0	1	0	0	0	0	1	1
2018-04-10	AA	Lianhe_Fitch	3	10.033	16.6561	13.1029	1.113	0.6944	63.7351	100	19.374	0.22367	0.197313	0	0	0	0	0	0	0	1	0	1	1
2017-09-22	AA+	Lianhe_Fitch	2	7.3135	12.847	9.53536	1.5977	0.7704	46.1371	91.9397	35.7166	0.374544	0.223483	0	0	0	0	0	0	0	1	0	1	1
2018-06-08	AA+	Lianhe_Fitch	2	0.9673	1.9143	10.5015	1.2215	1.0876	57.3956	93.1395	51.7434	0.648966	0.384692	0	0	0	0	0	0	0	1	0	1	1
2018-06-25	AA+	Chengxin	2	4.6204	6.6226	8.94538	1.0729	0.7857	47.2781	100	41.4392	0.238181	0.223187	0	0	0	0	0	1	0	0	0	1	1
2018-07-17	AAA	Chengxin	1	44.6746	7.3147	52.4783	1.3588	0.6896	71.8738	78.6834	41.4946	0.405292	0.318895	0	0	0	0	0	1	0	0	0	1	1
2018-07-25	AA	Lianhe_Fitch	3	-6.7828	4.4442	24.5354	1.263	1.0889	58.0375	73.6459	20.2268	0.378172	0.254334	0	0	0	0	0	0	0	1	0	1	1
2015-08-27	AAA	Dagong	1	16.737	46.506	17.7817	1.3157	0.9412	48.3574	100	35.4715	0.489842	0.489842	0	0	0	0	1	0	0	0	0	0	1
2016-05-13	AA+	Dagong	2	16.737	46.506	17.7817	1.3157	0.9412	48.3574	100	35.4715	0.489842	0.489842	0	0	0	0	1	0	0	0	0	0	1
2017-05-16	AA+	Dagong	2	16.737	46.506	17.7817	1.3157	0.9412	48.3574	100	35.4715	0.489842	0.489842	0	0	0	0	1	0	0	0	0	0	1
2018-06-15	AA+	Dagong	2	16.737	46.506	17.7817	1.3157	0.9412	48.3574	100	35.4715	0.489842	0.489842	0	0	0	0	1	0	0	0	0	1	1
2017-06-20	AA+	Chengxin	2	10.3965	2.9623	13.2953	1.915	1.6199	37.4361	64.8207	26.1549	0.801409	0.361825	0	0	0	0	0	1	0	0	0	0	0
2018-06-15	AA+	Chengxin	2	10.3965	2.9623	13.2953	1.915	1.6199	37.4361	64.8207	26.1549	0.801409	0.361825	0	0	0	0	0	1	0	0	0	1	0
2015-11-02	AA+	brilliance	2	85.6032	1.0573	96.0312	2.1857	1.6902	61.9019	58.7338	39.0718	0.07683	0.0451252	1	1	0	0	0	0	0	0	0	0	0
2016-07-28	AA+	brilliance	2	85.6032	1.0573	96.0312	2.1857	1.6902	61.9019	58.7338	39.0718	0.07683	0.0451252	1	1	0	0	0	0	0	0	0	0	0
2017-07-20	AA+	brilliance	2	85.6032	1.0573	96.0312	2.1857	1.6902	61.9019	58.7338	39.0718	0.07683	0.0451252	1	1	0	0	0	0	0	0	0	1	0
2018-06-27	AA+	brilliance	2	85.6032	1.0573	96.0312	2.1857	1.6902	61.9019	58.7338	39.0718	0.07683	0.0451252	1	1	0	0	0	0	0	0	0	1	0
2015-09-21	AA+	Lianhe_Fitch	2	28.5533	3.053	34.9403	2.5749	2.3134	49.3269	37.4521	39.3939	0.515207	0.191034	0	0	0	0	0	0	0	1	0	0	0
2016-06-28	AA+	Lianhe_Fitch	2	28.5533	3.053	34.9403	2.5749	2.3134	49.3269	37.4521	39.3939	0.515207	0.191034	0	0	0	0	0	0	0	1	0	0	0
2017-06-16	AA+	Lianhe_Fitch	2	28.5533	3.053	34.9403	2.5749	2.3134	49.3269	37.4521	39.3939	0.515207	0.191034	0	0	0	0	0	0	0	1	0	0	0
2018-07-24	AA+	Lianhe_Fitch	2	28.5533	3.053	34.9403	2.5749	2.3134	49.3269	37.4521	39.3939	0.515207	0.191034	0	0	0	0	0	0	0	1	0	1	0
2015-09-21	AA+	Lianhe_Fitch	2	28.5533	3.053	34.9403	2.5749	2.3134	49.3269	37.4521	39.3939	0.515207	0.191034	0	0	0	0	0	0	0	1	0	0	0
2016-06-28	AA+	Lianhe_Fitch	2	28.5533	3.053	34.9403	2.5749	2.3134	49.3269	37.4521	39.3939	0.515207	0.191034	0	0	0	0	0	0	0	1	0	0	0
2017-06-16	AA+	Lianhe_Fitch	2	28.5533	3.053	34.9403	2.5749	2.3134	49.3269	37.4521	39.3939	0.515207	0.191034	0	0	0	0	0	0	0	1	0	0	0
2018-07-24	AA+	Lianhe_Fitch	2	28.5533	3.053	34.9403	2.5749	2.3134	49.3269	37.4521	39.3939	0.515207	0.191034	0	0	0	0	0	0	0	1	0	1	0
2016-06-16	AA	brilliance	3	14.5928	0.5955	27.7609	0.6232	0.3463	68.446	70.2891	58.8205	0.231895	0.162956	1	1	0	0	0	0	0	0	0	0	1
2017-06-27	AA	brilliance	3	14.5928	0.5955	27.7609	0.6232	0.3463	68.446	70.2891	58.8205	0.231895	0.162956	1	1	0	0	0	0	0	0	0	0	1
2015-11-06	AA+	Lianhe_Fitch	2	28.5533	3.053	34.9403	2.5749	2.3134	49.3269	37.4521	39.3939	0.515207	0.191034	0	0	0	0	0	0	0	1	0	0	0
2016-06-28	AA+	Lianhe_Fitch	2	28.5533	3.053	34.9403	2.5749	2.3134	49.3269	37.4521	39.3939	0.515207	0.191034	0	0	0	0	0	0	0	1	0	0	0
2017-06-16	AA+	Lianhe_Fitch	2	28.5533	3.053	34.9403	2.5749	2.3134	49.3269	37.4521	39.3939	0.515207	0.191034	0	0	0	0	0	0	0	1	0	0	0
2018-07-24	AA+	Lianhe_Fitch	2	28.5533	3.053	34.9403	2.5749	2.3134	49.3269	37.4521	39.3939	0.515207	0.191034	0	0	0	0	0	0	0	1	0	1	0
2016-05-05	AA+	Jincheng	2	17.0049	3.4814	18.4052	1.3821	0.3895	65.242	96.3771	66.3545	0.11743	0.10887	0	0	0	0	0	0	1	0	0	0	1
2017-06-23	AA+	Jincheng	2	17.0049	3.4814	18.4052	1.3821	0.3895	65.242	96.3771	66.3545	0.11743	0.10887	0	0	0	0	0	0	1	0	0	0	1
2018-06-25	AA+	Jincheng	2	17.0049	3.4814	18.4052	1.3821	0.3895	65.242	96.3771	66.3545	0.11743	0.10887	0	0	0	0	0	0	1	0	0	1	1
2015-10-14	AA	Lianhe_Fitch	3	40.1259	13.2596	44.2623	0.8015	0.7903	58.6624	98.7438	44.3364	0.461418	0.455622	0	0	0	0	0	0	0	1	0	0	1
2016-04-18	AA+	Lianhe_Fitch	2	40.1259	13.2596	44.2623	0.8015	0.7903	58.6624	98.7438	44.3364	0.461418	0.455622	0	0	0	0	0	0	0	1	0	0	1
2017-06-23	AA+	Lianhe_Fitch	2	40.1259	13.2596	44.2623	0.8015	0.7903	58.6624	98.7438	44.3364	0.461418	0.455622	0	0	0	0	0	0	0	1	0	0	1
2018-06-22	AA+	Lianhe_Fitch	2	40.1259	13.2596	44.2623	0.8015	0.7903	58.6624	98.7438	44.3364	0.461418	0.455622	0	0	0	0	0	0	0	1	0	1	1
2015-09-29	AA	Jincheng	3	0.9673	1.9143	10.5015	1.2215	1.0876	57.3956	93.1395	51.7434	0.648966	0.384692	0	0	0	0	0	0	1	0	0	0	1
2016-05-16	AA+	Jincheng	2	0.9673	1.9143	10.5015	1.2215	1.0876	57.3956	93.1395	51.7434	0.648966	0.384692	0	0	0	0	0	0	1	0	0	0	1
2017-06-19	AA+	Jincheng	2	0.9673	1.9143	10.5015	1.2215	1.0876	57.3956	93.1395	51.7434	0.648966	0.384692	0	0	0	0	0	0	1	0	0	0	1
2018-06-22	AA+	Jincheng	2	0.9673	1.9143	10.5015	1.2215	1.0876	57.3956	93.1395	51.7434	0.648966	0.384692	0	0	0	0	0	0	1	0	0	1	1
2015-12-29	AA	Dagong	3	4.051	2.818	21.8015	2.0965	0.6812	62.7907	63.3596	53.4692	0.132934	0.0842264	0	0	0	0	1	0	0	0	0	0	1
2016-04-06	AA	Dagong	3	4.051	2.818	21.8015	2.0965	0.6812	62.7907	63.3596	53.4692	0.132934	0.0842264	0	0	0	0	1	0	0	0	0	0	1
2017-06-23	AA+	Dagong	2	4.051	2.818	21.8015	2.0965	0.6812	62.7907	63.3596	53.4692	0.132934	0.0842264	0	0	0	0	1	0	0	0	0	0	1
2015-06-26	AA	Pengyuan	3	13.0284	7.3201	29.6083	2.4207	1.3539	53.0156	77.7612	47.5462	0.104545	0.0812956	0	0	0	0	0	0	0	0	1	0	1
2016-06-07	AA	Pengyuan	3	13.0284	7.3201	29.6083	2.4207	1.3539	53.0156	77.7612	47.5462	0.104545	0.0812956	0	0	0	0	0	0	0	0	1	0	1
2017-06-25	AA	Pengyuan	3	13.0284	7.3201	29.6083	2.4207	1.3539	53.0156	77.7612	47.5462	0.104545	0.0812956	0	0	0	0	0	0	0	0	1	0	1
2018-06-27	AA	Pengyuan	3	13.0284	7.3201	29.6083	2.4207	1.3539	53.0156	77.7612	47.5462	0.104545	0.0812956	0	0	0	0	0	0	0	0	1	1	1
2015-11-27	AA	Lianhe_Fitch	3	9.1075	1.1884	20.2296	6.6843	2.2079	48.3544	30.6366	34.5789	0.303771	0.0930652	0	0	0	0	0	0	0	1	0	0	1
2016-08-19	AA	Lianhe_Fitch	3	9.1075	1.1884	20.2296	6.6843	2.2079	48.3544	30.6366	34.5789	0.303771	0.0930652	0	0	0	0	0	0	0	1	0	0	1
2017-06-21	AA	Lianhe_Fitch	3	9.1075	1.1884	20.2296	6.6843	2.2079	48.3544	30.6366	34.5789	0.303771	0.0930652	0	0	0	0	0	0	0	1	0	0	1
2015-10-16	AA	Jincheng	3	0.9673	1.9143	10.5015	1.2215	1.0876	57.3956	93.1395	51.7434	0.648966	0.384692	0	0	0	0	0	0	1	0	0	0	1
2016-05-16	AA+	Jincheng	2	0.9673	1.9143	10.5015	1.2215	1.0876	57.3956	93.1395	51.7434	0.648966	0.384692	0	0	0	0	0	0	1	0	0	0	1
2017-06-19	AA+	Jincheng	2	0.9673	1.9143	10.5015	1.2215	1.0876	57.3956	93.1395	51.7434	0.648966	0.384692	0	0	0	0	0	0	1	0	0	0	1
2018-06-22	AA+	Jincheng	2	0.9673	1.9143	10.5015	1.2215	1.0876	57.3956	93.1395	51.7434	0.648966	0.384692	0	0	0	0	0	0	1	0	0	1	1
2015-04-01	AA	Pengyuan	3	41.8247	11.0158	44.6496	3.7719	2.8929	58.7492	42.3168	48.6846	0.362229	0.153284	0	0	0	0	0	0	0	0	1	0	1
2015-11-05	AA	Dagong	3	7.1616	3.8321	9.02145	1.5194	0.6075	87.6447	74.1865	90.8468	0.132645	0.0980496	0	0	0	0	1	0	0	0	0	0	1
2017-06-26	AA+	Dagong	2	7.1616	3.8321	9.02145	1.5194	0.6075	87.6447	74.1865	90.8468	0.132645	0.0980496	0	0	0	0	1	0	0	0	0	0	1
2018-05-17	AA+	Dagong	2	7.1616	3.8321	9.02145	1.5194	0.6075	87.6447	74.1865	90.8468	0.132645	0.0980496	0	0	0	0	1	0	0	0	0	1	1
2015-07-22	AA+	Jincheng	2	2.1169	3.1655	10.2704	0.6404	0.4387	66.822	88.9707	60.6468	0.156677	0.127573	0	0	0	0	0	0	1	0	0	0	1
2016-06-28	AA+	Jincheng	2	2.1169	3.1655	10.2704	0.6404	0.4387	66.822	88.9707	60.6468	0.156677	0.127573	0	0	0	0	0	0	1	0	0	0	1
2017-06-23	AA+	Jincheng	2	2.1169	3.1655	10.2704	0.6404	0.4387	66.822	88.9707	60.6468	0.156677	0.127573	0	0	0	0	0	0	1	0	0	0	1
2018-06-26	AA+	Jincheng	2	2.1169	3.1655	10.2704	0.6404	0.4387	66.822	88.9707	60.6468	0.156677	0.127573	0	0	0	0	0	0	1	0	0	1	1
2015-08-20	AA+	Dagong	2	24.1938	8.0614	25.3333	1.9111	0.6576	71.6884	69.233	47.5859	0.283665	0.19639	0	0	0	0	1	0	0	0	0	0	1
2016-06-21	AA+	Dagong	2	24.1938	8.0614	25.3333	1.9111	0.6576	71.6884	69.233	47.5859	0.283665	0.19639	0	0	0	0	1	0	0	0	0	0	1
2017-05-22	AA+	Dagong	2	24.1938	8.0614	25.3333	1.9111	0.6576	71.6884	69.233	47.5859	0.283665	0.19639	0	0	0	0	1	0	0	0	0	0	1
2018-06-07	AA+	Dagong	2	24.1938	8.0614	25.3333	1.9111	0.6576	71.6884	69.233	47.5859	0.283665	0.19639	0	0	0	0	1	0	0	0	0	1	1
2015-12-25	AA	Dagong	3	4.5238	1.9732	7.19266	1.3302	0.7281	59.4492	99.9523	58.0637	0.148683	0.148612	0	0	0	0	1	0	0	0	0	0	1
2016-05-30	AA	Dagong	3	4.5238	1.9732	7.19266	1.3302	0.7281	59.4492	99.9523	58.0637	0.148683	0.148612	0	0	0	0	1	0	0	0	0	0	1
2016-12-01	AA	Dagong	3	4.5238	1.9732	7.19266	1.3302	0.7281	59.4492	99.9523	58.0637	0.148683	0.148612	0	0	0	0	1	0	0	0	0	0	1
2017-06-06	AA+	Dagong	2	4.5238	1.9732	7.19266	1.3302	0.7281	59.4492	99.9523	58.0637	0.148683	0.148612	0	0	0	0	1	0	0	0	0	0	1
2015-11-26	AA	Pengyuan	3	0.7003	2.1595	3.6202	1.122	0.9783	89.4848	93.1725	78.6426	0.108259	0.0974347	0	0	0	0	0	0	0	0	1	0	1
2015-12-24	AA	Chengxin	3	19.1243	3.9818	18.5609	1.7884	0.7219	67.5467	79.1442	45.3564	0.059316	0.046301	0	0	0	0	0	1	0	0	0	0	1
2016-06-16	AA	Chengxin	3	19.1243	3.9818	18.5609	1.7884	0.7219	67.5467	79.1442	45.3564	0.059316	0.046301	0	0	0	0	0	1	0	0	0	0	1
2017-06-07	AA	Chengxin	3	19.1243	3.9818	18.5609	1.7884	0.7219	67.5467	79.1442	45.3564	0.059316	0.046301	0	0	0	0	0	1	0	0	0	0	1
[truncated: 30,360 more rows]
