# Supplementary material for: Short-term competition and long-term convergence between domestic and global rating agencies: Evidence from China
Source: PLoS One. 2020 May 21;15(5):e0232804. doi: 10.1371/journal.pone.0232804 (PMC7241749; doi:10.1371/journal.pone.0232804)
Supplement: S2 Data — (XLSX) [file pone.0232804.s002.xlsx]

## Sheet: Sheet1
rating agency	date	the latest rating	the latest rating score	last rating	last rating score	rating difference	Operating profit margin	Return on total assets	EBITDA/total revenue	Current ratio	Quick ratio	Asset-liability ratio	Short term debt ratio	Debt with interest/invested capital	Currency/short term debt	Currency/total debt	GP_CRA	Brillance	Chengxin_Moody	Lianhe_Fitch	Dagong	Chengxin	Jincheng	Lianhe	Pengyuan	The open policy of the rating industry	Industry dummies
Lianhe_Fitch	2018-09-07	BBB	9	A	6	3	16.4121	19.9041	25.5396	1.0036	0.4958	61.07	85.6477	54.5131	0.286638	0.245499	0	0	0	0	0	0	0	1	0	1	1
Pengyuan	2018-09-06	A	6	AA-	4	2	2.4601	4.2659	4.04911	1.2193	0.8856	69.6786	94.1351	81.8113	0.342093	0.320052	0	0	0	0	0	0	0	0	1	1	1
Pengyuan	2018-09-06	A	6	AA-	4	2	2.4601	4.2659	4.04911	1.2193	0.8856	69.6786	94.1351	81.8113	0.342093	0.320052	0	0	0	0	0	0	0	0	1	1	1
Chengxin	2018-08-31	A	6	AA-	4	2	2.4601	4.2659	4.04911	1.2193	0.8856	69.6786	94.1351	81.8113	0.342093	0.320052	0	0	0	0	0	1	0	0	0	1	1
Chengxin	2018-08-31	A	6	AA-	4	2	2.4601	4.2659	4.04911	1.2193	0.8856	69.6786	94.1351	81.8113	0.342093	0.320052	0	0	0	0	0	1	0	0	0	1	1
Lianhe_Fitch	2018-08-27	C	21	BB+	11	10	5.5546	1.5151	27.6974	0.8608	0.6948	60.1496	74.1046	52.8456	0.128575	0.0952803	0	0	0	0	0	0	0	1	0	1	1
Lianhe_Fitch	2018-08-24	BB+	11	A	6	5	5.5546	1.5151	27.6974	0.8608	0.6948	60.1496	74.1046	52.8456	0.128575	0.0952803	0	0	0	0	0	0	0	1	0	1	1
Lianhe_Fitch	2018-08-21	A	6	AA-	4	2	5.5546	1.5151	27.6974	0.8608	0.6948	60.1496	74.1046	52.8456	0.128575	0.0952803	0	0	0	0	0	0	0	1	0	1	1
Chengxin	2018-08-20	CC	20	BBB-	10	10	7.4269	12.3992	10.7411	1.5003	1.1592	49.0906	66.2369	52.2094	0.544961	0.254461	0	0	0	0	0	1	0	0	0	1	1
Lianhe_Fitch	2018-08-18	AA-	4	AA	3	1	5.5546	1.5151	27.6974	0.8608	0.6948	60.1496	74.1046	52.8456	0.128575	0.0952803	0	0	0	0	0	0	0	1	0	1	1
Lianhe_Fitch	2018-08-14	A	6	AA	3	3	7.0596	14.758	16.1115	0.6764	0.3514	64.8196	56.5619	60.9747	0.0223626	0.0126487	0	0	0	0	0	0	0	1	0	1	1
Lianhe_Fitch	2018-08-13	A	6	AA-	4	2	16.4121	19.9041	25.5396	1.0036	0.4958	61.07	85.6477	54.5131	0.286638	0.245499	0	0	0	0	0	0	0	1	0	1	1
Lianhe_Fitch	2018-08-08	A	6	AA-	4	2	-52.2642	-0.9882	34.4197	2.3298	2.3285	35.854	61.5686	34.8864	0.583889	0.21746	0	0	0	0	0	0	0	1	0	1	1
Pengyuan	2018-07-25	AA-	4	AA	3	1	2.4601	4.2659	4.04911	1.2193	0.8856	69.6786	94.1351	81.8113	0.342093	0.320052	0	0	0	0	0	0	0	0	1	1	1
Pengyuan	2018-07-25	AA-	4	AA	3	1	2.4601	4.2659	4.04911	1.2193	0.8856	69.6786	94.1351	81.8113	0.342093	0.320052	0	0	0	0	0	0	0	0	1	1	1
Dagong	2018-07-24	CCC	18	BB	12	6	7.6226	7.725	13.8151	1.3594	1.1364	51.0422	72.8066	51.0412	0.762419	0.46386	0	0	0	0	1	0	0	0	0	1	1
Dagong	2018-07-24	CCC	18	BB	12	6	7.6226	7.725	13.8151	1.3594	1.1364	51.0422	72.8066	51.0412	0.762419	0.46386	0	0	0	0	1	0	0	0	0	1	1
Chengxin	2018-07-20	AA-	4	AA	3	1	2.4601	4.2659	4.04911	1.2193	0.8856	69.6786	94.1351	81.8113	0.342093	0.320052	0	0	0	0	0	1	0	0	0	1	1
Chengxin	2018-07-20	AA-	4	AA	3	1	2.4601	4.2659	4.04911	1.2193	0.8856	69.6786	94.1351	81.8113	0.342093	0.320052	0	0	0	0	0	1	0	0	0	1	1
Lianhe_Fitch	2018-07-18	AA-	4	AA	3	1	-52.2642	-0.9882	34.4197	2.3298	2.3285	35.854	61.5686	34.8864	0.583889	0.21746	0	0	0	0	0	0	0	1	0	1	1
Lianhe_Fitch	2018-07-10	CC	20	BB	12	8	20.6276	12.7785	25.3173	1.2107	0.8566	58.6866	88.6334	38.7654	0.159668	0.141519	0	0	0	0	0	0	0	1	0	1	1
Lianhe_Fitch	2018-07-06	CC	20	A	6	14	1.9952	3.5627	5.97428	1.1275	0.8816	69.5811	94.3696	72.1199	0.324762	0.305573	0	0	0	0	0	0	0	1	0	1	1
Lianhe_Fitch	2018-07-06	CC	20	A	6	14	1.9952	3.5627	5.97428	1.1275	0.8816	69.5811	94.3696	72.1199	0.324762	0.305573	0	0	0	0	0	0	0	1	0	1	1
Jincheng	2018-07-06	A	6	AA-	4	2	5.4616	4.2493	8.59036	0.845	0.6162	75.0381	87.86	35.1773	0.0393912	0.0346091	0	0	0	0	0	0	1	0	0	1	1
Jincheng	2018-07-06	A	6	AA-	4	2	5.4616	4.2493	8.59036	0.845	0.6162	75.0381	87.86	35.1773	0.0393912	0.0346091	0	0	0	0	0	0	1	0	0	1	1
Lianhe_Fitch	2018-07-06	CC	20	A	6	14	1.9952	3.5627	5.97428	1.1275	0.8816	69.5811	94.3696	72.1199	0.324762	0.305573	0	0	0	0	0	0	0	1	0	1	1
Lianhe_Fitch	2018-07-06	CC	20	A	6	14	1.9952	3.5627	5.97428	1.1275	0.8816	69.5811	94.3696	72.1199	0.324762	0.305573	0	0	0	0	0	0	0	1	0	1	1
Lianhe_Fitch	2018-07-05	A	6	AA+	2	4	1.9952	3.5627	5.97428	1.1275	0.8816	69.5811	94.3696	72.1199	0.324762	0.305573	0	0	0	0	0	0	0	1	0	1	1
Lianhe_Fitch	2018-07-05	A	6	AA+	2	4	1.9952	3.5627	5.97428	1.1275	0.8816	69.5811	94.3696	72.1199	0.324762	0.305573	0	0	0	0	0	0	0	1	0	1	1
Lianhe_Fitch	2018-07-05	A	6	AA+	2	4	1.9952	3.5627	5.97428	1.1275	0.8816	69.5811	94.3696	72.1199	0.324762	0.305573	0	0	0	0	0	0	0	1	0	1	1
Lianhe_Fitch	2018-07-05	A	6	AA+	2	4	1.9952	3.5627	5.97428	1.1275	0.8816	69.5811	94.3696	72.1199	0.324762	0.305573	0	0	0	0	0	0	0	1	0	1	1
Dagong	2018-06-27	A+	5	AA	3	2	2.8699	9.2232	4.28962	1.2865	1.0545	67.5138	87.6368	56.9782	0.349695	0.24117	0	0	0	0	1	0	0	0	0	1	0
Dagong	2018-06-27	CCC	18	B	15	3	0.9306	2.0327	11.8217	1.2172	1.0992	57.8283	77.533	56.7719	0.40754	0.235248	0	0	0	0	1	0	0	0	0	1	1
Dagong	2018-06-27	A	6	AA	3	3	10.4089	15.3934	16.1279	1.2376	1.0018	57.2024	80.6691	63.9949	0.494538	0.398939	0	0	0	0	1	0	0	0	0	1	1
Lianhe_Fitch	2018-06-27	BB	12	A+	5	7	20.6276	12.7785	25.3173	1.2107	0.8566	58.6866	88.6334	38.7654	0.159668	0.141519	0	0	0	0	0	0	0	1	0	1	1
Dagong	2018-06-27	A	6	AA	3	3	10.4089	15.3934	16.1279	1.2376	1.0018	57.2024	80.6691	63.9949	0.494538	0.398939	0	0	0	0	1	0	0	0	0	1	1
Dagong	2018-06-26	AA-	4	AA	3	1	-86.0501	-15.8765	-53.3223	0.8743	0.551	80.3849	95.8891	80.8978	0.0521947	0.050049	0	0	0	0	1	0	0	0	0	1	1
Lianhe	2018-06-26	AA-	4	AA	3	1	8.2127	1.7007	19.197	5.4188	1.044	19.346	87.6539	2.8762	0.0103736	0.00909287	1	0	0	1	0	0	0	0	0	1	1
Lianhe	2018-06-26	AA-	4	AA	3	1	2.1541	3.7679	45.9717	29.2258	3.2859	4.6146	74.1444	1.2327	0.00210637	0.00156175	1	0	0	1	0	0	0	0	0	1	1
Lianhe	2018-06-26	AA-	4	AA	3	1	8.2127	1.7007	19.197	5.4188	1.044	19.346	87.6539	2.8762	0.0103736	0.00909287	1	0	0	1	0	0	0	0	0	1	1
Lianhe	2018-06-26	AA-	4	AA	3	1	2.1541	3.7679	45.9717	29.2258	3.2859	4.6146	74.1444	1.2327	0.00210637	0.00156175	1	0	0	1	0	0	0	0	0	1	1
Pengyuan	2018-06-25	AA	3	AA+	2	1	3.8182	8.2409	6.84266	1.2373	0.7542	68.4604	93.6621	76.3752	0.271883	0.203521	0	0	0	0	0	0	0	0	1	1	1
Pengyuan	2018-06-25	AA	3	AA+	2	1	3.8182	8.2409	6.84266	1.2373	0.7542	68.4604	93.6621	76.3752	0.271883	0.203521	0	0	0	0	0	0	0	0	1	1	1
Dagong	2018-06-14	BB	12	AA	3	9	7.6226	7.725	13.8151	1.3594	1.1364	51.0422	72.8066	51.0412	0.762419	0.46386	0	0	0	0	1	0	0	0	0	1	1
Dagong	2018-06-14	BB	12	AA	3	9	7.6226	7.725	13.8151	1.3594	1.1364	51.0422	72.8066	51.0412	0.762419	0.46386	0	0	0	0	1	0	0	0	0	1	1
Pengyuan	2018-06-06	C	21	BBB	9	12	12.4999	8.4254	14.3209	1.2096	1.1339	58.4527	99.0577	32.0358	0.526808	0.499316	0	0	0	0	0	0	0	0	1	1	1
Dagong	2018-06-05	C	21	B	15	6	17.5952	24.8015	60.8838	0.9206	0.8248	58.0604	73.1449	63.1127	0.267586	0.194101	0	0	0	0	1	0	0	0	0	1	1
Dagong	2018-05-29	B	15	BBB-	10	5	0.9306	2.0327	11.8217	1.2172	1.0992	57.8283	77.533	56.7719	0.40754	0.235248	0	0	0	0	1	0	0	0	0	1	1
Dagong	2018-05-25	B	15	BBB+	8	7	17.5952	24.8015	60.8838	0.9206	0.8248	58.0604	73.1449	63.1127	0.267586	0.194101	0	0	0	0	1	0	0	0	0	1	1
Lianhe_Fitch	2018-05-22	C	21	B	15	6	0.2449	0.7972	0.446796	1.1159	1.0995	88.8464	99.8305	82.8421	0.261336	0.162634	0	0	0	0	0	0	0	1	0	1	1
Lianhe_Fitch	2018-05-22	C	21	B	15	6	0.2449	0.7972	0.446796	1.1159	1.0995	88.8464	99.8305	82.8421	0.261336	0.162634	0	0	0	0	0	0	0	1	0	1	1
Lianhe_Fitch	2018-05-22	C	21	B	15	6	0.2449	0.7972	0.446796	1.1159	1.0995	88.8464	99.8305	82.8421	0.261336	0.162634	0	0	0	0	0	0	0	1	0	1	1
Lianhe_Fitch	2018-05-22	C	21	B	15	6	0.2449	0.7972	0.446796	1.1159	1.0995	88.8464	99.8305	82.8421	0.261336	0.162634	0	0	0	0	0	0	0	1	0	1	1
Pengyuan	2018-05-21	CC	20	B-	16	4	6.9775	16.1702	10.4916	0.6584	0.1645	63.1539	100	48.3143	0.0254962	0.0188963	0	0	0	0	0	0	0	0	1	1	1
Pengyuan	2018-05-21	CC	20	B-	16	4	6.9775	16.1702	10.4916	0.6584	0.1645	63.1539	100	48.3143	0.0254962	0.0188963	0	0	0	0	0	0	0	0	1	1	1
Dagong	2018-05-16	BBB+	8	A+	5	3	17.5952	24.8015	60.8838	0.9206	0.8248	58.0604	73.1449	63.1127	0.267586	0.194101	0	0	0	0	1	0	0	0	0	1	1
Lianhe_Fitch	2018-05-15	B	15	BBB+	8	7	0.2449	0.7972	0.446796	1.1159	1.0995	88.8464	99.8305	82.8421	0.261336	0.162634	0	0	0	0	0	0	0	1	0	1	1
Lianhe_Fitch	2018-05-15	B	15	BBB+	8	7	0.2449	0.7972	0.446796	1.1159	1.0995	88.8464	99.8305	82.8421	0.261336	0.162634	0	0	0	0	0	0	0	1	0	1	1
Lianhe_Fitch	2018-05-15	B	15	BBB+	8	7	0.2449	0.7972	0.446796	1.1159	1.0995	88.8464	99.8305	82.8421	0.261336	0.162634	0	0	0	0	0	0	0	1	0	1	1
Lianhe_Fitch	2018-05-15	B	15	BBB+	8	7	0.2449	0.7972	0.446796	1.1159	1.0995	88.8464	99.8305	82.8421	0.261336	0.162634	0	0	0	0	0	0	0	1	0	1	1
Lianhe_Fitch	2018-05-09	A+	5	AA	3	2	20.6276	12.7785	25.3173	1.2107	0.8566	58.6866	88.6334	38.7654	0.159668	0.141519	0	0	0	0	0	0	0	1	0	1	1
Pengyuan	2018-05-08	BBB	9	AA	3	6	12.4999	8.4254	14.3209	1.2096	1.1339	58.4527	99.0577	32.0358	0.526808	0.499316	0	0	0	0	0	0	0	0	1	1	1
Dagong	2018-05-08	A+	5	AA	3	2	17.5952	24.8015	60.8838	0.9206	0.8248	58.0604	73.1449	63.1127	0.267586	0.194101	0	0	0	0	1	0	0	0	0	1	1
Chengxin	2018-05-07	C	21	AA	3	18	12.4999	8.4254	14.3209	1.2096	1.1339	58.4527	99.0577	32.0358	0.526808	0.499316	0	0	0	0	0	1	0	0	0	1	1
Chengxin	2018-05-07	C	21	AA	3	18	12.4999	8.4254	14.3209	1.2096	1.1339	58.4527	99.0577	32.0358	0.526808	0.499316	0	0	0	0	0	1	0	0	0	1	1
Chengxin	2018-05-07	C	21	AA	3	18	12.4999	8.4254	14.3209	1.2096	1.1339	58.4527	99.0577	32.0358	0.526808	0.499316	0	0	0	0	0	1	0	0	0	1	1
Lianhe_Fitch	2018-05-04	BBB+	8	AA	3	5	0.2449	0.7972	0.446796	1.1159	1.0995	88.8464	99.8305	82.8421	0.261336	0.162634	0	0	0	0	0	0	0	1	0	1	1
Lianhe_Fitch	2018-05-04	BBB+	8	AA	3	5	0.2449	0.7972	0.446796	1.1159	1.0995	88.8464	99.8305	82.8421	0.261336	0.162634	0	0	0	0	0	0	0	1	0	1	1
Lianhe_Fitch	2018-05-04	BBB+	8	AA	3	5	0.2449	0.7972	0.446796	1.1159	1.0995	88.8464	99.8305	82.8421	0.261336	0.162634	0	0	0	0	0	0	0	1	0	1	1
Lianhe_Fitch	2018-05-04	BBB+	8	AA	3	5	0.2449	0.7972	0.446796	1.1159	1.0995	88.8464	99.8305	82.8421	0.261336	0.162634	0	0	0	0	0	0	0	1	0	1	1
Lianhe_Fitch	2018-04-28	C	21	A	6	15	1.7952	1.9995	9.06077	1.5176	1.1211	40.4752	96.6191	36.5369	0.37106	0.3136	0	0	0	0	0	0	0	1	0	1	1
Jincheng	2018-04-20	C	21	CC	20	1	24.9934	14.6919	27.7571	3.6079	3.3092	45.1799	59.8765	40.0837	2.36278	1.40504	0	0	0	0	0	0	1	0	0	1	1
Lianhe_Fitch	2018-04-10	AA	3	AA+	2	1	0.2449	0.7972	0.446796	1.1159	1.0995	88.8464	99.8305	82.8421	0.261336	0.162634	0	0	0	0	0	0	0	1	0	1	1
Lianhe_Fitch	2018-04-10	AA	3	AA+	2	1	0.2449	0.7972	0.446796	1.1159	1.0995	88.8464	99.8305	82.8421	0.261336	0.162634	0	0	0	0	0	0	0	1	0	1	1
Lianhe_Fitch	2018-04-10	AA-	4	AA	3	1	14.4322	17.4776	19.295	1.6507	1.4282	42.7527	100	32.2379	0.76742	0.76742	0	0	0	0	0	0	0	1	0	1	1
Lianhe_Fitch	2018-04-10	A	6	AA-	4	2	180.371	10.005	189.233	1.8824	0.6569	19.2407	79.4389	9.1931	0.0228847	0.0181794	0	0	0	0	0	0	0	1	0	1	1
Lianhe_Fitch	2018-04-10	A	6	AA-	4	2	180.371	10.005	189.233	1.8824	0.6569	19.2407	79.4389	9.1931	0.0228847	0.0181794	0	0	0	0	0	0	0	1	0	1	1
Lianhe_Fitch	2018-04-10	AA	3	AA+	2	1	0.2449	0.7972	0.446796	1.1159	1.0995	88.8464	99.8305	82.8421	0.261336	0.162634	0	0	0	0	0	0	0	1	0	1	1
Lianhe_Fitch	2018-04-10	AA	3	AA+	2	1	0.2449	0.7972	0.446796	1.1159	1.0995	88.8464	99.8305	82.8421	0.261336	0.162634	0	0	0	0	0	0	0	1	0	1	1
Lianhe_Fitch	2018-03-15	B	15	BBB	9	6	7.7071	7.2124	13.4867	1.2095	0.4978	77.6363	89.8919	71.0204	0.19239	0.165043	0	0	0	0	0	0	0	1	0	1	1
Lianhe_Fitch	2018-03-02	AA+	2	AAA	1	1	0.2449	0.7972	0.446796	1.1159	1.0995	88.8464	99.8305	82.8421	0.261336	0.162634	0	0	0	0	0	0	0	1	0	1	1
Lianhe_Fitch	2018-03-02	AA+	2	AAA	1	1	0.2449	0.7972	0.446796	1.1159	1.0995	88.8464	99.8305	82.8421	0.261336	0.162634	0	0	0	0	0	0	0	1	0	1	1
Lianhe_Fitch	2018-03-02	BBB	9	A-	7	2	7.7071	7.2124	13.4867	1.2095	0.4978	77.6363	89.8919	71.0204	0.19239	0.165043	0	0	0	0	0	0	0	1	0	1	1
Dagong	2018-02-24	AA	3	AA+	2	1	7.7924	12.9268	11.2256	1.0791	0.7311	65.6718	61.4819	89.3909	0.340724	0.154107	0	0	0	0	1	0	0	0	0	1	1
Dagong	2018-02-24	AA	3	AA+	2	1	7.7924	12.9268	11.2256	1.0791	0.7311	65.6718	61.4819	89.3909	0.340724	0.154107	0	0	0	0	1	0	0	0	0	1	1
Dagong	2018-02-24	AA	3	AA+	2	1	7.7924	12.9268	11.2256	1.0791	0.7311	65.6718	61.4819	89.3909	0.340724	0.154107	0	0	0	0	1	0	0	0	0	1	1
Dagong	2018-02-24	AA	3	AA+	2	1	7.7924	12.9268	11.2256	1.0791	0.7311	65.6718	61.4819	89.3909	0.340724	0.154107	0	0	0	0	1	0	0	0	0	1	1
Dagong	2018-02-24	AA	3	AA+	2	1	7.7924	12.9268	11.2256	1.0791	0.7311	65.6718	61.4819	89.3909	0.340724	0.154107	0	0	0	0	1	0	0	0	0	1	1
Lianhe_Fitch	2018-02-11	A-	7	AA-	4	3	7.7071	7.2124	13.4867	1.2095	0.4978	77.6363	89.8919	71.0204	0.19239	0.165043	0	0	0	0	0	0	0	1	0	1	1
Jincheng	2018-02-11	AA-	4	AA	3	1	5.4616	4.2493	8.59036	0.845	0.6162	75.0381	87.86	35.1773	0.0393912	0.0346091	0	0	0	0	0	0	1	0	0	1	1
Jincheng	2018-02-11	AA-	4	AA	3	1	5.4616	4.2493	8.59036	0.845	0.6162	75.0381	87.86	35.1773	0.0393912	0.0346091	0	0	0	0	0	0	1	0	0	1	1
Jincheng	2018-02-09	CC	20	BB	12	8	24.9934	14.6919	27.7571	3.6079	3.3092	45.1799	59.8765	40.0837	2.36278	1.40504	0	0	0	0	0	0	1	0	0	1	1
Chengxin	2018-02-07	A	6	AA-	4	2	9.4734	6.7348	25.6204	0.6161	0.4779	52.4016	56.0266	49.5912	0.164009	0.0810772	0	0	0	0	0	1	0	0	0	1	1
Lianhe_Fitch	2018-02-02	A-	7	AA-	4	3	9.4734	6.7348	25.6204	0.6161	0.4779	52.4016	56.0266	49.5912	0.164009	0.0810772	0	0	0	0	0	0	0	1	0	1	1
Lianhe_Fitch	2018-01-30	C	21	CC	20	1	21.7729	9.3969	37.1086	1.4122	1.267	49.265	77.3513	41.0922	0.416285	0.319961	0	0	0	0	0	0	0	1	0	1	1
Lianhe_Fitch	2018-01-30	C	21	CC	20	1	21.7729	9.3969	37.1086	1.4122	1.267	49.265	77.3513	41.0922	0.416285	0.319961	0	0	0	0	0	0	0	1	0	1	1
Lianhe_Fitch	2018-01-30	C	21	CC	20	1	21.7729	9.3969	37.1086	1.4122	1.267	49.265	77.3513	41.0922	0.416285	0.319961	0	0	0	0	0	0	0	1	0	1	1
Dagong	2018-01-03	BBB-	10	A+	5	5	0.9306	2.0327	11.8217	1.2172	1.0992	57.8283	77.533	56.7719	0.40754	0.235248	0	0	0	0	1	0	0	0	0	1	1
Dagong	2018-01-03	BBB-	10	A+	5	5	0.9306	2.0327	11.8217	1.2172	1.0992	57.8283	77.533	56.7719	0.40754	0.235248	0	0	0	0	1	0	0	0	0	1	1
Jincheng	2018-01-03	BB	12	A	6	6	24.9934	14.6919	27.7571	3.6079	3.3092	45.1799	59.8765	40.0837	2.36278	1.40504	0	0	0	0	0	0	1	0	0	1	1
Dagong	2017-12-29	A+	5	AA	3	2	0.9306	2.0327	11.8217	1.2172	1.0992	57.8283	77.533	56.7719	0.40754	0.235248	0	0	0	0	1	0	0	0	0	1	1
Pengyuan	2017-12-29	B-	16	BBB+	8	8	6.9775	16.1702	10.4916	0.6584	0.1645	63.1539	100	48.3143	0.0254962	0.0188963	0	0	0	0	0	0	0	0	1	1	1
Dagong	2017-12-29	A+	5	AA	3	2	0.9306	2.0327	11.8217	1.2172	1.0992	57.8283	77.533	56.7719	0.40754	0.235248	0	0	0	0	1	0	0	0	0	1	1
Pengyuan	2017-12-29	B-	16	BBB+	8	8	6.9775	16.1702	10.4916	0.6584	0.1645	63.1539	100	48.3143	0.0254962	0.0188963	0	0	0	0	0	0	0	0	1	1	1
Dagong	2017-12-27	AA-	4	AA	3	1	4.5839	9.8963	6.62558	0.832	0.4751	75.1468	100	47.1928	0.253992	0.199574	0	0	0	0	1	0	0	0	0	1	1
Lianhe_Fitch	2017-11-25	A	6	AA-	4	2	1.7952	1.9995	9.06077	1.5176	1.1211	40.4752	96.6191	36.5369	0.37106	0.3136	0	0	0	0	0	0	0	1	0	1	1
Jincheng	2017-11-24	A	6	AA	3	3	24.9934	14.6919	27.7571	3.6079	3.3092	45.1799	59.8765	40.0837	2.36278	1.40504	0	0	0	0	0	0	1	0	0	1	1
Pengyuan	2017-11-22	A+	5	AA-	4	1	6.5297	9.3545	9.42776	1.3747	1.1295	57.5575	96.524	49.2034	0.56982	0.243596	0	0	0	0	0	0	0	0	1	1	1
Lianhe_Fitch	2017-11-15	CC	20	BB	12	8	21.7729	9.3969	37.1086	1.4122	1.267	49.265	77.3513	41.0922	0.416285	0.319961	0	0	0	0	0	0	0	1	0	1	1
Lianhe_Fitch	2017-11-15	CC	20	BB	12	8	21.7729	9.3969	37.1086	1.4122	1.267	49.265	77.3513	41.0922	0.416285	0.319961	0	0	0	0	0	0	0	1	0	1	1
Lianhe_Fitch	2017-11-15	CC	20	BB	12	8	21.7729	9.3969	37.1086	1.4122	1.267	49.265	77.3513	41.0922	0.416285	0.319961	0	0	0	0	0	0	0	1	0	1	1
Lianhe_Fitch	2017-11-15	CC	20	BB	12	8	21.7729	9.3969	37.1086	1.4122	1.267	49.265	77.3513	41.0922	0.416285	0.319961	0	0	0	0	0	0	0	1	0	1	1
Lianhe_Fitch	2017-11-10	BB	12	A	6	6	21.7729	9.3969	37.1086	1.4122	1.267	49.265	77.3513	41.0922	0.416285	0.319961	0	0	0	0	0	0	0	1	0	1	1
Lianhe_Fitch	2017-11-10	BB	12	A	6	6	21.7729	9.3969	37.1086	1.4122	1.267	49.265	77.3513	41.0922	0.416285	0.319961	0	0	0	0	0	0	0	1	0	1	1
Lianhe_Fitch	2017-11-10	BB	12	A	6	6	21.7729	9.3969	37.1086	1.4122	1.267	49.265	77.3513	41.0922	0.416285	0.319961	0	0	0	0	0	0	0	1	0	1	1
Lianhe_Fitch	2017-11-10	BB	12	A	6	6	21.7729	9.3969	37.1086	1.4122	1.267	49.265	77.3513	41.0922	0.416285	0.319961	0	0	0	0	0	0	0	1	0	1	1
Lianhe_Fitch	2017-11-03	A+	5	AA-	4	1	-8.7009	4.7786	8.43563	0.6584	0.633	69.0161	99.9548	51.384	0.0866574	0.0846232	0	0	0	0	0	0	0	1	0	1	1
Lianhe_Fitch	2017-11-01	A	6	AA	3	3	21.7729	9.3969	37.1086	1.4122	1.267	49.265	77.3513	41.0922	0.416285	0.319961	0	0	0	0	0	0	0	1	0	1	1
Lianhe_Fitch	2017-11-01	A	6	AA	3	3	21.7729	9.3969	37.1086	1.4122	1.267	49.265	77.3513	41.0922	0.416285	0.319961	0	0	0	0	0	0	0	1	0	1	1
Lianhe_Fitch	2017-11-01	A	6	AA	3	3	21.7729	9.3969	37.1086	1.4122	1.267	49.265	77.3513	41.0922	0.416285	0.319961	0	0	0	0	0	0	0	1	0	1	1
Lianhe_Fitch	2017-11-01	A	6	AA	3	3	21.7729	9.3969	37.1086	1.4122	1.267	49.265	77.3513	41.0922	0.416285	0.319961	0	0	0	0	0	0	0	1	0	1	1
Lianhe_Fitch	2017-10-31	AA-	4	AA	3	1	9.4734	6.7348	25.6204	0.6161	0.4779	52.4016	56.0266	49.5912	0.164009	0.0810772	0	0	0	0	0	0	0	1	0	1	1
Lianhe_Fitch	2017-10-30	C	21	AA	3	18	33.2437	5.8688	60.3878	1.1747	1.1552	48.0576	19.2138	39.8568	0.217841	0.0400887	0	0	0	0	0	0	0	1	0	1	1
Lianhe_Fitch	2017-10-30	C	21	AA	3	18	33.2437	5.8688	60.3878	1.1747	1.1552	48.0576	19.2138	39.8568	0.217841	0.0400887	0	0	0	0	0	0	0	1	0	1	1
Chengxin	2017-10-17	AA-	4	AA	3	1	9.4734	6.7348	25.6204	0.6161	0.4779	52.4016	56.0266	49.5912	0.164009	0.0810772	0	0	0	0	0	1	0	0	0	1	1
Lianhe_Fitch	2017-10-13	AA-	4	AA	3	1	1.7952	1.9995	9.06077	1.5176	1.1211	40.4752	96.6191	36.5369	0.37106	0.3136	0	0	0	0	0	0	0	1	0	1	1
Dagong	2017-08-15	C	21	CCC	18	3	1.7956	6.6058	2.89998	1.3683	1.0206	66.9331	87.6403	58.7416	0.167419	0.142861	0	0	0	0	1	0	0	0	0	1	1
Dagong	2017-08-15	C	21	CCC	18	3	1.7956	6.6058	2.89998	1.3683	1.0206	66.9331	87.6403	58.7416	0.167419	0.142861	0	0	0	0	1	0	0	0	0	1	1
Dagong	2017-08-09	CCC	18	BB+	11	7	1.7956	6.6058	2.89998	1.3683	1.0206	66.9331	87.6403	58.7416	0.167419	0.142861	0	0	0	0	1	0	0	0	0	1	1
Dagong	2017-08-09	CCC	18	BB+	11	7	1.7956	6.6058	2.89998	1.3683	1.0206	66.9331	87.6403	58.7416	0.167419	0.142861	0	0	0	0	1	0	0	0	0	1	1
Dagong	2017-08-04	BB+	11	A-	7	4	1.7956	6.6058	2.89998	1.3683	1.0206	66.9331	87.6403	58.7416	0.167419	0.142861	0	0	0	0	1	0	0	0	0	1	1
Dagong	2017-08-04	BB+	11	A-	7	4	1.7956	6.6058	2.89998	1.3683	1.0206	66.9331	87.6403	58.7416	0.167419	0.142861	0	0	0	0	1	0	0	0	0	1	1
Pengyuan	2017-08-02	BB+	11	BBB+	8	3	-34.1589	-2.7728	-0.621411	0.2674	0.224	59.0434	77.5734	49.1258	0.0491968	0.0363618	0	0	0	0	0	0	0	0	1	1	1
Pengyuan	2017-08-02	BB+	11	BBB+	8	3	-34.1589	-2.7728	-0.621411	0.2674	0.224	59.0434	77.5734	49.1258	0.0491968	0.0363618	0	0	0	0	0	0	0	0	1	1	1
Dagong	2017-07-26	A-	7	AA-	4	3	1.7956	6.6058	2.89998	1.3683	1.0206	66.9331	87.6403	58.7416	0.167419	0.142861	0	0	0	0	1	0	0	0	0	1	1
Dagong	2017-07-26	A-	7	AA-	4	3	1.7956	6.6058	2.89998	1.3683	1.0206	66.9331	87.6403	58.7416	0.167419	0.142861	0	0	0	0	1	0	0	0	0	1	1
Pengyuan	2017-06-30	CC	20	BB+	11	9	55.0971	5.7139	66.6809	2.8818	2.8788	48.6901	27.14	40.574	0.0843943	0.0214414	0	0	0	0	0	0	0	0	1	0	1
Pengyuan	2017-06-30	CC	20	BB+	11	9	55.0971	5.7139	66.6809	2.8818	2.8788	48.6901	27.14	40.574	0.0843943	0.0214414	0	0	0	0	0	0	0	0	1	0	1
Brilliance	2017-06-29	AA-	4	AA	3	1	17.3772	1.833	74.9659	9.3691	1.3003	19.2856	53.2994	17.5102	0.313769	0.167237	1	1	0	0	0	0	0	0	0	0	0
Brilliance	2017-06-29	AA-	4	AA	3	1	17.3772	1.833	74.9659	9.3691	1.3003	19.2856	53.2994	17.5102	0.313769	0.167237	1	1	0	0	0	0	0	0	0	0	0
Lianhe	2017-06-28	AA-	4	AA	3	1	12.3203	7.6803	25.683	1.6205	1.309	46.5327	70.9927	43.6589	0.787632	0.50876	1	0	0	1	0	0	0	0	0	0	1
Lianhe	2017-06-28	AA-	4	AA	3	1	12.3203	7.6803	25.683	1.6205	1.309	46.5327	70.9927	43.6589	0.787632	0.50876	1	0	0	1	0	0	0	0	0	0	1
Chengxin_Moody	2017-06-28	AA-	4	AA	3	1	8.9193	5.2765	66.2952	2.5253	1.1471	38.5642	74.8921	18.7817	0.0815476	0.0610727	1	0	1	0	0	0	0	0	0	0	1
Chengxin_Moody	2017-06-28	AA-	4	AA	3	1	8.9193	5.2765	66.2952	2.5253	1.1471	38.5642	74.8921	18.7817	0.0815476	0.0610727	1	0	1	0	0	0	0	0	0	0	1
Jincheng	2017-06-27	A+	5	AA-	4	1	7.7513	4.8231	13.6823	1.3419	1.1687	36.709	78.3598	33.6213	0.674749	0.518199	0	0	0	0	0	0	1	0	0	0	1
Chengxin	2017-06-27	BBB-	10	AA	3	7	7.4269	12.3992	10.7411	1.5003	1.1592	49.0906	66.2369	52.2094	0.544961	0.254461	0	0	0	0	0	1	0	0	0	0	1
Jincheng	2017-06-27	A+	5	AA-	4	1	7.7513	4.8231	13.6823	1.3419	1.1687	36.709	78.3598	33.6213	0.674749	0.518199	0	0	0	0	0	0	1	0	0	0	1
Dagong	2017-06-27	AA-	4	AA	3	1	-4.424	1.2824	42.9726	10.165	1.213	13.8687	65.607	9.507	0.265509	0.174193	0	0	0	0	1	0	0	0	0	0	1
Dagong	2017-06-27	AA-	4	AA	3	1	-4.424	1.2824	42.9726	10.165	1.213	13.8687	65.607	9.507	0.265509	0.174193	0	0	0	0	1	0	0	0	0	0	1
Chengxin_Moody	2017-06-26	AA-	4	AA	3	1	4.5569	4.1599	23.7734	1.3045	0.8079	49.1729	74.7277	24.294	0.148281	0.110807	1	0	1	0	0	0	0	0	0	0	1
Chengxin_Moody	2017-06-26	AA-	4	AA	3	1	4.5569	4.1599	23.7734	1.3045	0.8079	49.1729	74.7277	24.294	0.148281	0.110807	1	0	1	0	0	0	0	0	0	0	1
Chengxin_Moody	2017-06-26	AA-	4	AA	3	1	4.5569	4.1599	23.7734	1.3045	0.8079	49.1729	74.7277	24.294	0.148281	0.110807	1	0	1	0	0	0	0	0	0	0	1
Chengxin_Moody	2017-06-26	AA-	4	AA	3	1	4.5569	4.1599	23.7734	1.3045	0.8079	49.1729	74.7277	24.294	0.148281	0.110807	1	0	1	0	0	0	0	0	0	0	1
Pengyuan	2017-06-24	AA-	4	AA	3	1	6.3505	2.2442	44.4104	17.9005	2.4342	10.1345	54.9531	4.9038	0.0756911	0.0415946	0	0	0	0	0	0	0	0	1	0	1
Pengyuan	2017-06-24	AA-	4	AA	3	1	6.3505	2.2442	44.4104	17.9005	2.4342	10.1345	54.9531	4.9038	0.0756911	0.0415946	0	0	0	0	0	0	0	0	1	0	1
Chengxin	2017-06-05	AA-	4	AA	3	1	6.0752	7.2247	27.765	1.6825	1.4188	32.8344	93.8924	28.2669	0.992808	0.932172	0	0	0	0	0	1	0	0	0	0	1
Lianhe_Fitch	2017-05-26	AA	3	AA+	2	1	9.4734	6.7348	25.6204	0.6161	0.4779	52.4016	56.0266	49.5912	0.164009	0.0810772	0	0	0	0	0	0	0	1	0	0	1
Dagong	2017-04-24	AA-	4	AA	3	1	1.7956	6.6058	2.89998	1.3683	1.0206	66.9331	87.6403	58.7416	0.167419	0.142861	0	0	0	0	1	0	0	0	0	0	1
Dagong	2017-04-24	AA-	4	AA	3	1	1.7956	6.6058	2.89998	1.3683	1.0206	66.9331	87.6403	58.7416	0.167419	0.142861	0	0	0	0	1	0	0	0	0	0	1
Pengyuan	2017-04-14	B-	16	BB	12	4	10.0139	4.2156	20.9925	0.9112	0.6589	34.9611	58.9232	31.9504	0.231669	0.127484	0	0	0	0	0	0	0	0	1	0	1
Pengyuan	2017-04-14	B	15	BB+	11	4	10.0139	4.2156	20.9925	0.9112	0.6589	34.9611	58.9232	31.9504	0.231669	0.127484	0	0	0	0	0	0	0	0	1	0	1
Pengyuan	2017-04-12	BB+	11	A-	7	4	55.0971	5.7139	66.6809	2.8818	2.8788	48.6901	27.14	40.574	0.0843943	0.0214414	0	0	0	0	0	0	0	0	1	0	1
Pengyuan	2017-04-12	BB+	11	A-	7	4	55.0971	5.7139	66.6809	2.8818	2.8788	48.6901	27.14	40.574	0.0843943	0.0214414	0	0	0	0	0	0	0	0	1	0	1
Pengyuan	2017-03-13	C	21	BB	12	9	0.0115	4.0757	11.3554	0.7324	0.6123	63.2781	100	58.7564	0.186506	0.171263	0	0	0	0	0	0	0	0	1	0	1
Pengyuan	2017-03-13	C	21	BB	12	9	0.0115	4.0757	11.3554	0.7324	0.6123	63.2781	100	58.7564	0.186506	0.171263	0	0	0	0	0	0	0	0	1	0	1
Chengxin	2017-02-22	AA-	4	AA	3	1	11.5037	6.0006	22.0094	1.5335	1.4031	44.2904	95.3116	40.3986	0.873662	0.777494	0	0	0	0	0	1	0	0	0	0	1
Pengyuan	2017-01-24	B	15	BBB	9	6	11.6577	9.1908	16.8102	1.4724	1.0501	48.4328	26.1434	41.3885	0.577114	0.150877	0	0	0	0	0	0	0	0	1	0	1
Pengyuan	2016-12-22	C	21	CC	20	1	6.7958	6.7103	10.6005	0.8136	0.5969	82.9002	92.165	88.7314	0.308509	0.283248	0	0	0	0	0	0	0	0	1	0	1
Pengyuan	2016-12-22	C	21	CC	20	1	6.7958	6.7103	10.6005	0.8136	0.5969	82.9002	92.165	88.7314	0.308509	0.283248	0	0	0	0	0	0	0	0	1	0	1
Pengyuan	2016-12-22	BBB+	8	A+	5	3	6.9775	16.1702	10.4916	0.6584	0.1645	63.1539	100	48.3143	0.0254962	0.0188963	0	0	0	0	0	0	0	0	1	0	1
Pengyuan	2016-12-22	BBB+	8	A+	5	3	6.9775	16.1702	10.4916	0.6584	0.1645	63.1539	100	48.3143	0.0254962	0.0188963	0	0	0	0	0	0	0	0	1	0	1
Pengyuan	2016-12-20	A-	7	AA-	4	3	7.8353	2.8389	31.5259	1.1793	0.9872	49.8336	60.8257	34.5336	0.250513	0.122029	0	0	0	0	0	0	0	0	1	0	1
Pengyuan	2016-12-20	A-	7	AA-	4	3	7.8353	2.8389	31.5259	1.1793	0.9872	49.8336	60.8257	34.5336	0.250513	0.122029	0	0	0	0	0	0	0	0	1	0	1
Jincheng	2016-09-27	AA-	4	AA	3	1	7.7513	4.8231	13.6823	1.3419	1.1687	36.709	78.3598	33.6213	0.674749	0.518199	0	0	0	0	0	0	1	0	0	0	1
Jincheng	2016-09-27	AA-	4	AA	3	1	7.7513	4.8231	13.6823	1.3419	1.1687	36.709	78.3598	33.6213	0.674749	0.518199	0	0	0	0	0	0	1	0	0	0	1
Dagong	2016-08-26	A+	5	AA-	4	1	9.6071	11.1234	16.1674	3.2989	3.1737	41.3894	43.8289	28.8234	0.323466	0.139129	0	0	0	0	1	0	0	0	0	0	1
Pengyuan	2016-08-26	BB	12	A+	5	7	0.0115	4.0757	11.3554	0.7324	0.6123	63.2781	100	58.7564	0.186506	0.171263	0	0	0	0	0	0	0	0	1	0	1
Pengyuan	2016-08-26	BB	12	A+	5	7	0.0115	4.0757	11.3554	0.7324	0.6123	63.2781	100	58.7564	0.186506	0.171263	0	0	0	0	0	0	0	0	1	0	1
Dagong	2016-08-26	A+	5	AA-	4	1	9.6071	11.1234	16.1674	3.2989	3.1737	41.3894	43.8289	28.8234	0.323466	0.139129	0	0	0	0	1	0	0	0	0	0	1
Pengyuan	2016-08-26	BB	12	A+	5	7	0.0115	4.0757	11.3554	0.7324	0.6123	63.2781	100	58.7564	0.186506	0.171263	0	0	0	0	0	0	0	0	1	0	1
Pengyuan	2016-08-26	BB	12	A+	5	7	0.0115	4.0757	11.3554	0.7324	0.6123	63.2781	100	58.7564	0.186506	0.171263	0	0	0	0	0	0	0	0	1	0	1
Pengyuan	2016-08-16	AA	3	AA+	2	1	14.0994	1.0654	27.0113	7.6518	4.057	31.3828	15.0501	29.1955	3.72043	0.559879	0	0	0	0	0	0	0	0	1	0	1
Pengyuan	2016-08-16	AA	3	AA+	2	1	14.0994	1.0654	27.0113	7.6518	4.057	31.3828	15.0501	29.1955	3.72043	0.559879	0	0	0	0	0	0	0	0	1	0	1
Pengyuan	2016-08-01	AA	3	AA+	2	1	23.1814	8.045	40.022	0.612	0.5669	72.9619	69.1505	72.2816	0.349093	0.140768	0	0	0	0	0	0	0	0	1	0	1
Pengyuan	2016-08-01	AA	3	AA+	2	1	23.1814	8.045	40.022	0.612	0.5669	72.9619	69.1505	72.2816	0.349093	0.140768	0	0	0	0	0	0	0	0	1	0	1
Jincheng	2016-07-29	AA	3	AA+	2	1	24.5665	1.69	45.2537	4.603	1.4251	38.0422	54.3549	26.9866	0.132986	0.0722842	0	0	0	0	0	0	1	0	0	0	1
Jincheng	2016-07-29	AA	3	AA+	2	1	24.5665	1.69	45.2537	4.603	1.4251	38.0422	54.3549	26.9866	0.132986	0.0722842	0	0	0	0	0	0	1	0	0	0	1
Pengyuan	2016-07-18	BBB+	8	A	6	2	-34.1589	-2.7728	-0.621411	0.2674	0.224	59.0434	77.5734	49.1258	0.0491968	0.0363618	0	0	0	0	0	0	0	0	1	0	1
Pengyuan	2016-07-18	BBB+	8	A	6	2	-34.1589	-2.7728	-0.621411	0.2674	0.224	59.0434	77.5734	49.1258	0.0491968	0.0363618	0	0	0	0	0	0	0	0	1	0	1
Pengyuan	2016-07-11	A-	7	AA	3	4	55.0971	5.7139	66.6809	2.8818	2.8788	48.6901	27.14	40.574	0.0843943	0.0214414	0	0	0	0	0	0	0	0	1	0	1
Pengyuan	2016-07-11	A-	7	AA	3	4	55.0971	5.7139	66.6809	2.8818	2.8788	48.6901	27.14	40.574	0.0843943	0.0214414	0	0	0	0	0	0	0	0	1	0	1
Brilliance	2016-06-30	AA-	4	AA	3	1	39.4208	7.1236	70.1366	10.8979	5.4969	21.494	37.7553	18.2235	0.289347	0.109244	1	1	0	0	0	0	0	0	0	0	1
Brilliance	2016-06-30	AA-	4	AA	3	1	2.4857	4.1297	8.45553	1.0007	0.7003	63.6854	91.6318	69.5594	0.293704	0.253085	1	1	0	0	0	0	0	0	0	0	1
Pengyuan	2016-06-29	BBB	9	A+	5	4	11.6577	9.1908	16.8102	1.4724	1.0501	48.4328	26.1434	41.3885	0.577114	0.150877	0	0	0	0	0	0	0	0	1	0	1
Chengxin_Moody	2016-06-29	AA	3	AA+	2	1	34.1337	2.5066	70.5656	2.9322	2.2756	36.8212	36.3886	25.3673	0.529821	0.192581	1	0	1	0	0	0	0	0	0	0	0
Lianhe_Fitch	2016-06-28	AA+	2	AAA	1	1	6.8678	11.8905	11.0292	1.6329	1.2819	38.2289	88.0323	19.1267	0.576736	0.368635	0	0	0	0	0	0	0	1	0	0	1
Lianhe	2016-06-28	AA	3	AA+	2	1	4.5961	8.5926	5.511	0.9724	0.892	76.2359	92.1024	63.1603	0.297363	0.271461	1	0	0	1	0	0	0	0	0	0	1
Lianhe	2016-06-28	AA	3	AA+	2	1	4.5961	8.5926	5.511	0.9724	0.892	76.2359	92.1024	63.1603	0.297363	0.271461	1	0	0	1	0	0	0	0	0	0	1
Dagong	2016-06-28	AA	3	AA+	2	1	0.1687	1.9991	10.3626	0.6936	0.4752	79.663	60.6244	85.3829	0.268674	0.102502	0	0	0	0	1	0	0	0	0	0	1
Dagong	2016-06-28	AA	3	AA+	2	1	2.526	4.6135	9.25931	1.0294	0.5505	63.0808	72.9052	66.3608	0.255771	0.16192	0	0	0	0	1	0	0	0	0	0	1
Dagong	2016-06-28	AA	3	AA+	2	1	2.526	4.6135	9.25931	1.0294	0.5505	63.0808	72.9052	66.3608	0.255771	0.16192	0	0	0	0	1	0	0	0	0	0	1
Dagong	2016-06-28	AA	3	AA+	2	1	0.1687	1.9991	10.3626	0.6936	0.4752	79.663	60.6244	85.3829	0.268674	0.102502	0	0	0	0	1	0	0	0	0	0	1
Chengxin_Moody	2016-06-28	AA-	4	AA	3	1	4.0109	8.5037	5.94071	0.8318	0.5141	66.499	92.1735	65.7508	0.349099	0.317301	1	0	1	0	0	0	0	0	0	0	1
Lianhe_Fitch	2016-06-28	AA-	4	AA	3	1	6.433	5.602	16.1	1.3996	0.8449	61.203	67.9846	57.2533	0.357647	0.235592	0	0	0	0	0	0	0	1	0	0	1
Lianhe_Fitch	2016-06-28	AA-	4	AA	3	1	6.433	5.602	16.1	1.3996	0.8449	61.203	67.9846	57.2533	0.357647	0.235592	0	0	0	0	0	0	0	1	0	0	1
Chengxin_Moody	2016-06-28	AA-	4	AA	3	1	4.0109	8.5037	5.94071	0.8318	0.5141	66.499	92.1735	65.7508	0.349099	0.317301	1	0	1	0	0	0	0	0	0	0	1
Pengyuan	2016-06-27	AA	3	AA+	2	1	3.1515	5.2312	23.0537	0.5245	0.3773	65.7943	76.0379	73.3949	0.195461	0.110603	0	0	0	0	0	0	0	0	1	0	1
Pengyuan	2016-06-27	AA	3	AA+	2	1	50.0712	24.8938	60.0309	1.6738	1.6285	56.7777	51.477	41.2373	0.402558	0.184348	0	0	0	0	0	0	0	0	1	0	1
Dagong	2016-06-27	AA-	4	AA	3	1	21.4587	2.5055	61.8475	1.8195	0.4724	57.7484	43.6488	46.4211	0.322544	0.140787	0	0	0	0	1	0	0	0	0	0	1
Dagong	2016-06-27	AA-	4	AA	3	1	21.4587	2.5055	61.8475	1.8195	0.4724	57.7484	43.6488	46.4211	0.322544	0.140787	0	0	0	0	1	0	0	0	0	0	1
Pengyuan	2016-06-27	AA	3	AA+	2	1	3.1515	5.2312	23.0537	0.5245	0.3773	65.7943	76.0379	73.3949	0.195461	0.110603	0	0	0	0	0	0	0	0	1	0	1
Pengyuan	2016-06-27	AA	3	AA+	2	1	50.0712	24.8938	60.0309	1.6738	1.6285	56.7777	51.477	41.2373	0.402558	0.184348	0	0	0	0	0	0	0	0	1	0	1
Lianhe_Fitch	2016-06-24	AA	3	AA+	2	1	4.1973	9.3531	6.99995	1.1399	0.8548	54.1466	98.9974	48.5019	0.234248	0.218248	0	0	0	0	0	0	0	1	0	0	1
Lianhe	2016-06-24	AA+	2	AAA	1	1	7.6187	8.2216	9.14961	1.4852	0.3223	86.0895	69.6317	79.2812	0.141294	0.0957217	1	0	0	1	0	0	0	0	0	0	1
Lianhe	2016-06-24	AA+	2	AAA	1	1	7.6187	8.2216	9.14961	1.4852	0.3223	86.0895	69.6317	79.2812	0.141294	0.0957217	1	0	0	1	0	0	0	0	0	0	1
Lianhe_Fitch	2016-06-22	A	6	A+	5	1	14.5255	7.6206	23.1344	2.6471	1.8968	22.7778	79.8409	16.1424	0.834764	0.612011	0	0	0	0	0	0	0	1	0	0	1
Pengyuan	2016-06-22	A	6	AA-	4	2	14.9392	2.8601	23.6081	1.9404	0.6491	71.4907	63.9262	49.0953	0.370715	0.236825	0	0	0	0	0	0	0	0	1	0	1
Pengyuan	2016-06-22	A	6	AA-	4	2	14.9392	2.8601	23.6081	1.9404	0.6491	71.4907	63.9262	49.0953	0.370715	0.236825	0	0	0	0	0	0	0	0	1	0	1
Lianhe	2016-06-21	AA-	4	AA+	2	2	1.1368	0.8434	13.9628	0.8419	0.6766	47.2058	77.6166	32.8363	0.183334	0.0907584	1	0	0	1	0	0	0	0	0	0	1
Pengyuan	2016-06-20	A+	5	AA-	4	1	13.3229	11.6818	21.6499	1.048	0.583	50.477	99.4508	39.4284	0.0245224	0.0237491	0	0	0	0	0	0	0	0	1	0	1
Chengxin	2016-06-17	BB	12	A+	5	7	3.0063	1.9555	12.9014	1.3066	1.0434	34.0816	80.1988	31.8693	0.603819	0.322578	0	0	0	0	0	1	0	0	0	0	1
Brilliance	2016-06-15	C	21	BBB	9	12	-0.6642	1.7704	10.9591	0.976	0.8669	74.3851	58.4124	72.42	0.645398	0.328495	1	1	0	0	0	0	0	0	0	0	1
Pengyuan	2016-06-15	AA	3	AA+	2	1	25.0516	14.1018	35.378	0.9152	0.7838	36.4706	82.5759	24.3022	0.563367	0.443822	0	0	0	0	0	0	0	0	1	0	1
Brilliance	2016-06-14	BBB	9	AA	3	6	-0.6642	1.7704	10.9591	0.976	0.8669	74.3851	58.4124	72.42	0.645398	0.328495	1	1	0	0	0	0	0	0	0	0	1
Lianhe_Fitch	2016-06-08	AA+	2	AAA	1	1	7.6187	8.2216	9.14961	1.4852	0.3223	86.0895	69.6317	79.2812	0.141294	0.0957217	0	0	0	0	0	0	0	1	0	0	1
Lianhe_Fitch	2016-06-08	AA+	2	AAA	1	1	7.6187	8.2216	9.14961	1.4852	0.3223	86.0895	69.6317	79.2812	0.141294	0.0957217	0	0	0	0	0	0	0	1	0	0	1
Lianhe_Fitch	2016-06-08	AA+	2	AAA	1	1	7.6187	8.2216	9.14961	1.4852	0.3223	86.0895	69.6317	79.2812	0.141294	0.0957217	0	0	0	0	0	0	0	1	0	0	1
Lianhe_Fitch	2016-06-08	AA+	2	AAA	1	1	7.6187	8.2216	9.14961	1.4852	0.3223	86.0895	69.6317	79.2812	0.141294	0.0957217	0	0	0	0	0	0	0	1	0	0	1
Dagong	2016-05-27	AA-	4	AA	3	1	12.2582	8.6491	19.654	1.1378	0.7026	87.4227	77.2163	78.6252	0.225161	0.132698	0	0	0	0	1	0	0	0	0	0	1
Dagong	2016-05-27	AA-	4	AA	3	1	12.2582	8.6491	19.654	1.1378	0.7026	87.4227	77.2163	78.6252	0.225161	0.132698	0	0	0	0	1	0	0	0	0	0	1
Pengyuan	2016-05-23	AA	3	AA+	2	1	7.0323	10.1719	9.10306	1.3324	0.9545	65.2525	97.1234	30.9711	0.273973	0.265511	0	0	0	0	0	0	0	0	1	0	1
Pengyuan	2016-05-18	CC	20	B	15	5	6.7958	6.7103	10.6005	0.8136	0.5969	82.9002	92.165	88.7314	0.308509	0.283248	0	0	0	0	0	0	0	0	1	0	1
Pengyuan	2016-05-18	CC	20	B	15	5	6.7958	6.7103	10.6005	0.8136	0.5969	82.9002	92.165	88.7314	0.308509	0.283248	0	0	0	0	0	0	0	0	1	0	1
Pengyuan	2016-05-10	B	15	BBB-	10	5	6.7958	6.7103	10.6005	0.8136	0.5969	82.9002	92.165	88.7314	0.308509	0.283248	0	0	0	0	0	0	0	0	1	0	1
Pengyuan	2016-05-10	B	15	BBB-	10	5	6.7958	6.7103	10.6005	0.8136	0.5969	82.9002	92.165	88.7314	0.308509	0.283248	0	0	0	0	0	0	0	0	1	0	1
Pengyuan	2016-05-05	C	21	B	15	6	20.8239	4.5436	26.8467	1.0233	0.6965	79.7779	53.0571	77.1369	0.129884	0.0687454	0	0	0	0	0	0	0	0	1	0	1
Pengyuan	2016-05-05	C	21	B	15	6	20.8239	4.5436	26.8467	1.0233	0.6965	79.7779	53.0571	77.1369	0.129884	0.0687454	0	0	0	0	0	0	0	0	1	0	1
Chengxin	2016-04-26	AA+	2	AAA	1	1	19.054	14.1511	26.3312	1.1929	0.8526	43.1014	61.5047	30.1174	0.651685	0.212888	0	0	0	0	0	1	0	0	0	0	1
Pengyuan	2016-04-25	B	15	BBB	9	6	20.8239	4.5436	26.8467	1.0233	0.6965	79.7779	53.0571	77.1369	0.129884	0.0687454	0	0	0	0	0	0	0	0	1	0	1
Pengyuan	2016-04-25	B	15	BBB	9	6	20.8239	4.5436	26.8467	1.0233	0.6965	79.7779	53.0571	77.1369	0.129884	0.0687454	0	0	0	0	0	0	0	0	1	0	1
Pengyuan	2016-04-21	AA	3	AA+	2	1	6.5544	5.2557	9.99891	1.3465	0.8688	47.578	100	26.079	0.583238	0.20634	0	0	0	0	0	0	0	0	1	0	1
Pengyuan	2016-04-10	BB	12	AA-	4	8	10.0139	4.2156	20.9925	0.9112	0.6589	34.9611	58.9232	31.9504	0.231669	0.127484	0	0	0	0	0	0	0	0	1	0	1
Pengyuan	2016-04-10	BB+	11	AA	3	8	10.0139	4.2156	20.9925	0.9112	0.6589	34.9611	58.9232	31.9504	0.231669	0.127484	0	0	0	0	0	0	0	0	1	0	1
Pengyuan	2016-04-08	A	6	AA	3	3	-34.1589	-2.7728	-0.621411	0.2674	0.224	59.0434	77.5734	49.1258	0.0491968	0.0363618	0	0	0	0	0	0	0	0	1	0	1
Pengyuan	2016-04-08	A	6	AA	3	3	-34.1589	-2.7728	-0.621411	0.2674	0.224	59.0434	77.5734	49.1258	0.0491968	0.0363618	0	0	0	0	0	0	0	0	1	0	1
Pengyuan	2016-03-10	BBB-	10	AA-	4	6	6.7958	6.7103	10.6005	0.8136	0.5969	82.9002	92.165	88.7314	0.308509	0.283248	0	0	0	0	0	0	0	0	1	0	1
Pengyuan	2016-03-10	BBB-	10	AA-	4	6	6.7958	6.7103	10.6005	0.8136	0.5969	82.9002	92.165	88.7314	0.308509	0.283248	0	0	0	0	0	0	0	0	1	0	1
Pengyuan	2015-12-29	AA-	4	AA	3	1	12.337	5.6043	27.8764	1.1408	1.0805	65.5044	73.3433	60.5451	0.258227	0.134412	0	0	0	0	0	0	0	0	1	0	1
Pengyuan	2015-12-29	AA-	4	AA	3	1	12.337	5.6043	27.8764	1.1408	1.0805	65.5044	73.3433	60.5451	0.258227	0.134412	0	0	0	0	0	0	0	0	1	0	1
Dagong	2015-12-28	AA	3	AAA	1	2	12.2582	8.6491	19.654	1.1378	0.7026	87.4227	77.2163	78.6252	0.225161	0.132698	0	0	0	0	1	0	0	0	0	0	1
Dagong	2015-12-28	AA	3	AAA	1	2	12.2582	8.6491	19.654	1.1378	0.7026	87.4227	77.2163	78.6252	0.225161	0.132698	0	0	0	0	1	0	0	0	0	0	1
Pengyuan	2015-12-22	AA-	4	AA	3	1	11.3126	1.8415	47.2187	0.6993	0.6334	71.5725	58.603	69.296	0.177835	0.10421	0	0	0	0	0	0	0	0	1	0	1
Pengyuan	2015-12-11	BBB	9	AA	3	6	12.8272	6.6515	41.848	1.3357	0.4728	69.2613	61.9493	53.4882	0.21603	0.133829	0	0	0	0	0	0	0	0	1	0	0
Pengyuan	2015-12-07	B	15	BBB	9	6	0.0186	1.367	6.75217	1.0497	0.8119	59.4639	78.5978	66.7485	0.34464	0.257966	0	0	0	0	0	0	0	0	1	0	1
Pengyuan	2015-12-04	A+	5	AA	3	2	0.0115	4.0757	11.3554	0.7324	0.6123	63.2781	100	58.7564	0.186506	0.171263	0	0	0	0	0	0	0	0	1	0	1
Pengyuan	2015-12-04	A+	5	AA	3	2	0.0115	4.0757	11.3554	0.7324	0.6123	63.2781	100	58.7564	0.186506	0.171263	0	0	0	0	0	0	0	0	1	0	1
Pengyuan	2015-12-04	A+	5	AA	3	2	0.0115	4.0757	11.3554	0.7324	0.6123	63.2781	100	58.7564	0.186506	0.171263	0	0	0	0	0	0	0	0	1	0	1
Pengyuan	2015-12-04	A+	5	AA	3	2	0.0115	4.0757	11.3554	0.7324	0.6123	63.2781	100	58.7564	0.186506	0.171263	0	0	0	0	0	0	0	0	1	0	1
Pengyuan	2015-11-30	AA	3	AA+	2	1	58.2601	12.8133	104.578	2.1814	1.2597	62.2371	37.2283	62.1171	0.285845	0.106415	0	0	0	0	0	0	0	0	1	0	1
Pengyuan	2015-11-30	AA	3	AA+	2	1	58.2601	12.8133	104.578	2.1814	1.2597	62.2371	37.2283	62.1171	0.285845	0.106415	0	0	0	0	0	0	0	0	1	0	1
Pengyuan	2015-11-26	BBB	9	A	6	3	0.0186	1.367	6.75217	1.0497	0.8119	59.4639	78.5978	66.7485	0.34464	0.257966	0	0	0	0	0	0	0	0	1	0	1
Pengyuan	2015-11-20	BBB	9	A+	5	4	20.8239	4.5436	26.8467	1.0233	0.6965	79.7779	53.0571	77.1369	0.129884	0.0687454	0	0	0	0	0	0	0	0	1	0	1
Pengyuan	2015-11-20	BBB	9	A+	5	4	20.8239	4.5436	26.8467	1.0233	0.6965	79.7779	53.0571	77.1369	0.129884	0.0687454	0	0	0	0	0	0	0	0	1	0	1
Pengyuan	2015-11-17	A+	5	AA	3	2	6.9775	16.1702	10.4916	0.6584	0.1645	63.1539	100	48.3143	0.0254962	0.0188963	0	0	0	0	0	0	0	0	1	0	1
Chengxin	2015-11-17	A+	5	AA	3	2	3.0063	1.9555	12.9014	1.3066	1.0434	34.0816	80.1988	31.8693	0.603819	0.322578	0	0	0	0	0	1	0	0	0	0	1
Pengyuan	2015-11-17	A+	5	AA	3	2	6.9775	16.1702	10.4916	0.6584	0.1645	63.1539	100	48.3143	0.0254962	0.0188963	0	0	0	0	0	0	0	0	1	0	1
Chengxin_Moody	2015-10-20	B	15	BB	12	3	1.4677	5.0279	2.50835	0.9502	0.6716	91.4999	91.3023	89.84	0.198727	0.16202	1	0	1	0	0	0	0	0	0	0	1
Pengyuan	2015-10-13	A+	5	AA-	4	1	5.5046	8.5629	12.4504	1.1473	1.0983	64.7199	61.0119	61.7477	0.263365	0.160684	0	0	0	0	0	0	0	0	1	0	1
Pengyuan	2015-10-13	A+	5	AA-	4	1	5.5046	8.5629	12.4504	1.1473	1.0983	64.7199	61.0119	61.7477	0.263365	0.160684	0	0	0	0	0	0	0	0	1	0	1
Chengxin_Moody	2015-09-23	C	21	CC	20	1	3.6735	3.6142	8.61186	1.0133	0.554	80.6148	80.9082	67.697	0.334219	0.212701	1	0	1	0	0	0	0	0	0	0	1
Chengxin_Moody	2015-09-16	CC	20	CCC	18	2	3.6735	3.6142	8.61186	1.0133	0.554	80.6148	80.9082	67.697	0.334219	0.212701	1	0	1	0	0	0	0	0	0	0	1
Pengyuan	2015-08-11	A	6	AA	3	3	0.0186	1.367	6.75217	1.0497	0.8119	59.4639	78.5978	66.7485	0.34464	0.257966	0	0	0	0	0	0	0	0	1	0	1
Pengyuan	2015-08-10	AA-	4	AA	3	1	10.0139	4.2156	20.9925	0.9112	0.6589	34.9611	58.9232	31.9504	0.231669	0.127484	0	0	0	0	0	0	0	0	1	0	1
Pengyuan	2015-07-29	AA	3	AA+	2	1	-5.0539	0.9215	17.2225	2.2554	1.075	67.979	47.381	65.0346	0.518673	0.245753	0	0	0	0	0	0	0	0	1	0	0
Dagong	2015-07-29	AA	3	AA+	2	1	13.6493	12.0859	23.8853	0.8178	0.6755	63.9299	77.3016	77.966	0.344336	0.263121	0	0	0	0	1	0	0	0	0	0	1
Chengxin_Moody	2015-07-06	BB	12	AA-	4	8	1.4677	5.0279	2.50835	0.9502	0.6716	91.4999	91.3023	89.84	0.198727	0.16202	1	0	1	0	0	0	0	0	0	0	1
Pengyuan	2015-06-29	BBB+	8	AA	3	5	5.7703	5.6683	8.43411	2.3229	2.2958	35.4867	52.3508	28.898	0.302057	0.158091	0	0	0	0	0	0	0	0	1	0	1
Dagong	2015-06-29	AA-	4	AA	3	1	9.6071	11.1234	16.1674	3.2989	3.1737	41.3894	43.8289	28.8234	0.323466	0.139129	0	0	0	0	1	0	0	0	0	0	1
Pengyuan	2015-06-29	AA-	4	AA	3	1	11.171	1.6614	14.7317	2.2575	0.6477	54.2372	77.673	44.7195	0.324633	0.251436	0	0	0	0	0	0	0	0	1	0	1
Pengyuan	2015-06-29	AA-	4	AA	3	1	6.7958	6.7103	10.6005	0.8136	0.5969	82.9002	92.165	88.7314	0.308509	0.283248	0	0	0	0	0	0	0	0	1	0	1
Pengyuan	2015-06-29	BBB+	8	AA	3	5	5.7703	5.6683	8.43411	2.3229	2.2958	35.4867	52.3508	28.898	0.302057	0.158091	0	0	0	0	0	0	0	0	1	0	1
Dagong	2015-06-29	AA-	4	AA	3	1	9.6071	11.1234	16.1674	3.2989	3.1737	41.3894	43.8289	28.8234	0.323466	0.139129	0	0	0	0	1	0	0	0	0	0	1
Pengyuan	2015-06-29	AA-	4	AA	3	1	6.7958	6.7103	10.6005	0.8136	0.5969	82.9002	92.165	88.7314	0.308509	0.283248	0	0	0	0	0	0	0	0	1	0	1
Lianhe_Fitch	2015-06-29	AA-	4	AA	3	1	-8.7009	4.7786	8.43563	0.6584	0.633	69.0161	99.9548	51.384	0.0866574	0.0846232	0	0	0	0	0	0	0	1	0	0	1
Dagong	2015-06-26	AA	3	AA+	2	1	22.1924	6.0193	72.616	1.7601	1.2998	65.1845	63.6254	52.9115	0.0910593	0.0579368	0	0	0	0	1	0	0	0	0	0	1
Pengyuan	2015-06-26	AA-	4	AA	3	1	5.5323	9.9504	20.904	0.8515	0.6143	65.481	85.3836	60.0924	0.318026	0.269757	0	0	0	0	0	0	0	0	1	0	1
Pengyuan	2015-06-26	AA-	4	AA	3	1	5.5323	9.9504	20.904	0.8515	0.6143	65.481	85.3836	60.0924	0.318026	0.269757	0	0	0	0	0	0	0	0	1	0	1
Dagong	2015-06-26	AA	3	AA+	2	1	22.1924	6.0193	72.616	1.7601	1.2998	65.1845	63.6254	52.9115	0.0910593	0.0579368	0	0	0	0	1	0	0	0	0	0	1
Dagong	2015-06-24	AA-	4	AA	3	1	30.5449	5.9061	49.2598	1.5189	0.7287	71.3439	62.9548	48.3786	0.490639	0.303406	0	0	0	0	1	0	0	0	0	0	1
Dagong	2015-06-24	AA-	4	AA	3	1	30.5449	5.9061	49.2598	1.5189	0.7287	71.3439	62.9548	48.3786	0.490639	0.303406	0	0	0	0	1	0	0	0	0	0	1
Pengyuan	2015-06-24	A+	5	AA-	4	1	11.6577	9.1908	16.8102	1.4724	1.0501	48.4328	26.1434	41.3885	0.577114	0.150877	0	0	0	0	0	0	0	0	1	0	1
Dagong	2015-06-19	AA	3	AA+	2	1	4.2896	8.2173	5.06309	1.7281	1.5345	50.78	100	17.0389	0.702207	0.665834	0	0	0	0	1	0	0	0	0	0	1
Lianhe_Fitch	2015-06-19	AA-	4	AA	3	1	14.485	14.4509	19.8531	1.1672	0.6959	53.4884	92.2702	41.0615	0.39142	0.361163	0	0	0	0	0	0	0	1	0	0	1
Lianhe_Fitch	2015-06-16	AA-	4	AA	3	1	11.2533	11.7295	20.1614	1.6432	1.4319	51.9542	90.557	28.0075	0.510575	0.21275	0	0	0	0	0	0	0	1	0	0	1
Lianhe_Fitch	2015-06-15	AA-	4	AA	3	1	17.6256	11.3118	23.2492	3.1064	2.7562	49.4668	48.5772	32.1509	1.74295	0.699866	0	0	0	0	0	0	0	1	0	0	1
Pengyuan	2015-06-10	AA-	4	AA	3	1	14.9392	2.8601	23.6081	1.9404	0.6491	71.4907	63.9262	49.0953	0.370715	0.236825	0	0	0	0	0	0	0	0	1	0	1
Pengyuan	2015-06-10	AA-	4	AA	3	1	14.9392	2.8601	23.6081	1.9404	0.6491	71.4907	63.9262	49.0953	0.370715	0.236825	0	0	0	0	0	0	0	0	1	0	1
Lianhe	2015-06-05	A+	5	AA-	4	1	-1886.55	4.2224	14316.8	2.8271	2.4667	52.1225	30.4136	50.4886	0.714744	0.217379	1	0	0	1	0	0	0	0	0	0	1
Lianhe	2015-06-05	A+	5	AA-	4	1	-1886.55	4.2224	14316.8	2.8271	2.4667	52.1225	30.4136	50.4886	0.714744	0.217379	1	0	0	1	0	0	0	0	0	0	1
Lianhe_Fitch	2015-05-27	A+	5	AA-	4	1	14.5255	7.6206	23.1344	2.6471	1.8968	22.7778	79.8409	16.1424	0.834764	0.612011	0	0	0	0	0	0	0	1	0	0	1
Brilliance	2015-05-27	AA-	4	AA	3	1	17.5723	19.7818	27.0564	0.3924	0.168	66.3536	58.9126	49.7732	0.0440817	0.0251856	1	1	0	0	0	0	0	0	0	0	1
Chengxin	2015-05-26	CC	20	BB	12	8	7.6953	4.7986	26.1613	0.6706	0.4879	48.6827	95.17	52.5417	0.193084	0.143888	0	0	0	0	0	1	0	0	0	0	1
Chengxin	2015-05-22	AA	3	AA+	2	1	3.3015	4.048	8.94482	1.2039	0.8321	48.3251	88.4126	46.1304	0.171685	0.136108	0	0	0	0	0	1	0	0	0	0	1
Chengxin	2015-05-22	BB	12	A+	5	7	7.6953	4.7986	26.1613	0.6706	0.4879	48.6827	95.17	52.5417	0.193084	0.143888	0	0	0	0	0	1	0	0	0	0	1
Chengxin_Moody	2015-05-06	CCC	18	B-	16	2	3.6735	3.6142	8.61186	1.0133	0.554	80.6148	80.9082	67.697	0.334219	0.212701	1	0	1	0	0	0	0	0	0	0	1
Lianhe_Fitch	2015-04-23	AA-	4	AA	3	1	-25.5829	-15.4752	-22.4522	0.623	0.484	73.917	91.5389	69.8799	0.241139	0.214317	0	0	0	0	0	0	0	1	0	0	1
Pengyuan	2015-04-10	BBB+	8	A-	7	1	6.1444	4.5423	16.7091	0.8946	0.7203	62.5649	65.549	57.4155	0.352763	0.133678	0	0	0	0	0	0	0	0	1	0	1
Pengyuan	2015-04-03	CC	20	BB	12	8	17.4809	31.8325	24.5317	1.9006	1.6364	33.706	100	1.1471	1.02034	1.02034	0	0	0	0	0	0	0	0	1	0	1
Lianhe	2015-02-06	A-	7	AA	3	4	20.8239	4.5436	26.8467	1.0233	0.6965	79.7779	53.0571	77.1369	0.129884	0.0687454	1	0	0	1	0	0	0	0	0	0	1
Lianhe	2015-02-06	A-	7	AA	3	4	20.8239	4.5436	26.8467	1.0233	0.6965	79.7779	53.0571	77.1369	0.129884	0.0687454	1	0	0	1	0	0	0	0	0	0	1
Pengyuan	2015-01-30	A+	5	AA	3	2	20.8239	4.5436	26.8467	1.0233	0.6965	79.7779	53.0571	77.1369	0.129884	0.0687454	0	0	0	0	0	0	0	0	1	0	1
Pengyuan	2015-01-30	A+	5	AA	3	2	20.8239	4.5436	26.8467	1.0233	0.6965	79.7779	53.0571	77.1369	0.129884	0.0687454	0	0	0	0	0	0	0	0	1	0	1
Pengyuan	2015-01-20	A-	7	A	6	1	6.1444	4.5423	16.7091	0.8946	0.7203	62.5649	65.549	57.4155	0.352763	0.133678	0	0	0	0	0	0	0	0	1	0	1
Lianhe	2014-12-30	AA	3	AA+	2	1	2.9149	3.4329	187.418	2.2935	0.6455	40.496	69.9421	37.0021	0.147091	0.102795	1	0	0	1	0	0	0	0	0	0	1
Lianhe	2014-12-30	AA-	4	AA	3	1	-1886.55	4.2224	14316.8	2.8271	2.4667	52.1225	30.4136	50.4886	0.714744	0.217379	1	0	0	1	0	0	0	0	0	0	1
Lianhe	2014-12-30	AA-	4	AA	3	1	-1886.55	4.2224	14316.8	2.8271	2.4667	52.1225	30.4136	50.4886	0.714744	0.217379	1	0	0	1	0	0	0	0	0	0	1
Pengyuan	2014-12-29	BB	12	BBB	9	3	17.4809	31.8325	24.5317	1.9006	1.6364	33.706	100	1.1471	1.02034	1.02034	0	0	0	0	0	0	0	0	1	0	1
Chengxin	2014-12-11	AA	3	AA+	2	1	1.2716	2.4026	13.9517	0.6711	0.3955	51.4617	49.4986	48.4869	0.244369	0.119128	0	0	0	0	0	1	0	0	0	0	1
Lianhe_Fitch	2014-11-21	BBB	9	A	6	3	15.4157	14.145	16.1281	1.2498	0.7294	83.2427	90.4284	65.2595	0.279297	0.238217	0	0	0	0	0	0	0	1	0	0	1
Lianhe_Fitch	2014-11-21	BBB	9	A	6	3	15.4157	14.145	16.1281	1.2498	0.7294	83.2427	90.4284	65.2595	0.279297	0.238217	0	0	0	0	0	0	0	1	0	0	1
Chengxin_Moody	2014-11-05	B-	16	BB-	13	3	3.6735	3.6142	8.61186	1.0133	0.554	80.6148	80.9082	67.697	0.334219	0.212701	1	0	1	0	0	0	0	0	0	0	1
Lianhe_Fitch	2014-10-30	AA+	2	AAA	1	1	7.9996	10.9544	14.7945	0.7273	0.481	57.3139	84.3884	41.9388	0.455267	0.299323	0	0	0	0	0	0	0	1	0	0	1
Chengxin_Moody	2014-10-16	BB-	13	BBB	9	4	3.6735	3.6142	8.61186	1.0133	0.554	80.6148	80.9082	67.697	0.334219	0.212701	1	0	1	0	0	0	0	0	0	0	1
Pengyuan	2014-10-08	BBB	9	A	6	3	17.4809	31.8325	24.5317	1.9006	1.6364	33.706	100	1.1471	1.02034	1.02034	0	0	0	0	0	0	0	0	1	0	1
Dagong	2014-09-30	AA-	4	AA	3	1	18.6725	2.5723	94.2816	3.9889	2.4002	45.629	35.3976	36.0083	0.157816	0.0555501	0	0	0	0	1	0	0	0	0	0	1
Lianhe_Fitch	2014-09-19	A	6	AA-	4	2	15.4157	14.145	16.1281	1.2498	0.7294	83.2427	90.4284	65.2595	0.279297	0.238217	0	0	0	0	0	0	0	1	0	0	1
Lianhe_Fitch	2014-09-19	A	6	AA-	4	2	15.4157	14.145	16.1281	1.2498	0.7294	83.2427	90.4284	65.2595	0.279297	0.238217	0	0	0	0	0	0	0	1	0	0	1
Pengyuan	2014-08-15	AA	3	AA+	2	1	10.0139	4.2156	20.9925	0.9112	0.6589	34.9611	58.9232	31.9504	0.231669	0.127484	0	0	0	0	0	0	0	0	1	0	1
Chengxin_Moody	2014-07-24	BBB	9	AA-	4	5	3.6735	3.6142	8.61186	1.0133	0.554	80.6148	80.9082	67.697	0.334219	0.212701	1	0	1	0	0	0	0	0	0	0	1
Pengyuan	2014-07-16	AA-	4	AA	3	1	7.8353	2.8389	31.5259	1.1793	0.9872	49.8336	60.8257	34.5336	0.250513	0.122029	0	0	0	0	0	0	0	0	1	0	1
Pengyuan	2014-07-16	AA-	4	AA	3	1	7.8353	2.8389	31.5259	1.1793	0.9872	49.8336	60.8257	34.5336	0.250513	0.122029	0	0	0	0	0	0	0	0	1	0	1
Dagong	2014-06-26	AA	3	AAA	1	2	-36.0845	2.2805	73.7295	3.4717	3.3888	76.341	20.9052	77.2336	1.388	0.290159	0	0	0	0	1	0	0	0	0	0	1
Pengyuan	2014-06-26	AA	3	AA+	2	1	20.4839	10.0452	27.5653	0.4613	0.3845	56.5558	95.4473	41.7174	0.253907	0.172497	0	0	0	0	0	0	0	0	1	0	1
Dagong	2014-06-26	AA	3	AAA	1	2	-36.0845	2.2805	73.7295	3.4717	3.3888	76.341	20.9052	77.2336	1.388	0.290159	0	0	0	0	1	0	0	0	0	0	1
Pengyuan	2014-06-26	AA	3	AA+	2	1	20.4839	10.0452	27.5653	0.4613	0.3845	56.5558	95.4473	41.7174	0.253907	0.172497	0	0	0	0	0	0	0	0	1	0	1
Chengxin	2014-06-25	A+	5	AA-	4	1	7.6953	4.7986	26.1613	0.6706	0.4879	48.6827	95.17	52.5417	0.193084	0.143888	0	0	0	0	0	1	0	0	0	0	1
Pengyuan	2014-06-13	AA-	4	AA	3	1	11.1791	7.5234	15.4472	1.0081	0.507	70.0632	100	25.7559	0.191686	0.190874	0	0	0	0	0	0	0	0	1	0	1
Pengyuan	2014-06-13	AA-	4	AA	3	1	6.5297	9.3545	9.42776	1.3747	1.1295	57.5575	96.524	49.2034	0.56982	0.243596	0	0	0	0	0	0	0	0	1	0	1
Lianhe_Fitch	2014-05-29	AA-	4	AA	3	1	15.4157	14.145	16.1281	1.2498	0.7294	83.2427	90.4284	65.2595	0.279297	0.238217	0	0	0	0	0	0	0	1	0	0	1
Lianhe_Fitch	2014-05-29	AA-	4	AA	3	1	15.4157	14.145	16.1281	1.2498	0.7294	83.2427	90.4284	65.2595	0.279297	0.238217	0	0	0	0	0	0	0	1	0	0	1
Pengyuan	2014-05-27	AA-	4	AA	3	1	11.1969	15.0449	18.9286	1.5427	0.8437	61.3275	95.4354	47.4276	0.375296	0.337235	0	0	0	0	0	0	0	0	1	0	1
Pengyuan	2014-05-23	AA-	4	AA	3	1	2.5124	10.0591	3.67424	1.2719	0.6133	61.4885	97.2196	54.8819	0.246478	0.239625	0	0	0	0	0	0	0	0	1	0	1
Chengxin	2014-05-22	AA-	4	AA	3	1	14.7938	14.3571	18.9452	1.0761	0.548	63.0891	92.3702	56.6582	0.303472	0.276191	0	0	0	0	0	1	0	0	0	0	1
Pengyuan	2014-05-21	C	21	CCC	18	3	12.6155	33.9439	13.7875	1.9093	1.4155	45.0199	100	2.0567	0.502504	0.502504	0	0	0	0	0	0	0	0	1	0	1
Chengxin	2014-04-25	AA+	2	AAA	1	1	10.8495	17.3054	13.5491	1.733	0.5425	42.1204	91.1929	28.3679	0.324943	0.141018	0	0	0	0	0	1	0	0	0	0	1
Chengxin	2014-04-25	AA+	2	AAA	1	1	10.8495	17.3054	13.5491	1.733	0.5425	42.1204	91.1929	28.3679	0.324943	0.141018	0	0	0	0	0	1	0	0	0	0	1
Chengxin	2014-04-25	AA+	2	AAA	1	1	10.8495	17.3054	13.5491	1.733	0.5425	42.1204	91.1929	28.3679	0.324943	0.141018	0	0	0	0	0	1	0	0	0	0	1
Pengyuan	2014-04-24	AA-	4	AA	3	1	13.3229	11.6818	21.6499	1.048	0.583	50.477	99.4508	39.4284	0.0245224	0.0237491	0	0	0	0	0	0	0	0	1	0	1
Pengyuan	2014-04-22	A	6	AA-	4	2	6.1444	4.5423	16.7091	0.8946	0.7203	62.5649	65.549	57.4155	0.352763	0.133678	0	0	0	0	0	0	0	0	1	0	1
Pengyuan	2014-04-18	AA-	4	AA	3	1	24.9423	11.9398	34.8462	2.5422	2.1755	34.9687	97.027	22.9308	1.86581	1.34469	0	0	0	0	0	0	0	0	1	0	1
Chengxin_Moody	2014-04-04	AA-	4	AA	3	1	3.6735	3.6142	8.61186	1.0133	0.554	80.6148	80.9082	67.697	0.334219	0.212701	1	0	1	0	0	0	0	0	0	0	1
Lianhe_Fitch	2014-03-28	A+	5	AA	3	2	8.4878	5.3588	15.5757	1.5436	1.2309	43.7897	92.1845	38.8199	0.522447	0.408706	0	0	0	0	0	0	0	1	0	0	1
Pengyuan	2014-02-12	A	6	AA-	4	2	17.4809	31.8325	24.5317	1.9006	1.6364	33.706	100	1.1471	1.02034	1.02034	0	0	0	0	0	0	0	0	1	0	1
Chengxin_Moody	2013-12-26	AA	3	AA+	2	1	3.6735	3.6142	8.61186	1.0133	0.554	80.6148	80.9082	67.697	0.334219	0.212701	1	0	1	0	0	0	0	0	0	0	1
Lianhe	2013-09-09	AA+	2	AAA	1	1	6.1581	9.2061	7.59672	1.1053	1.0196	67.6388	91.0364	29.1854	0.35496	0.257226	1	0	0	1	0	0	0	0	0	0	1
Lianhe	2013-09-09	AA+	2	AAA	1	1	6.1581	9.2061	7.59672	1.1053	1.0196	67.6388	91.0364	29.1854	0.35496	0.257226	1	0	0	1	0	0	0	0	0	0	1
Lianhe	2013-09-09	AA+	2	AAA	1	1	6.1581	9.2061	7.59672	1.1053	1.0196	67.6388	91.0364	29.1854	0.35496	0.257226	1	0	0	1	0	0	0	0	0	0	1
Lianhe	2013-09-09	AA+	2	AAA	1	1	6.1581	9.2061	7.59672	1.1053	1.0196	67.6388	91.0364	29.1854	0.35496	0.257226	1	0	0	1	0	0	0	0	0	0	1
Pengyuan	2013-09-02	AA-	4	AA	3	1	5.5046	8.5629	12.4504	1.1473	1.0983	64.7199	61.0119	61.7477	0.263365	0.160684	0	0	0	0	0	0	0	0	1	0	1
Pengyuan	2013-09-02	AA-	4	AA	3	1	5.5046	8.5629	12.4504	1.1473	1.0983	64.7199	61.0119	61.7477	0.263365	0.160684	0	0	0	0	0	0	0	0	1	0	1
Brilliance	2013-06-28	AA	3	AA+	2	1	13.6653	2.3969	21.8899	2.7013	1.4312	61.0403	39.3115	55.0414	0.319787	0.125614	1	1	0	0	0	0	0	0	0	0	1
Pengyuan	2013-06-28	AA-	4	AA	3	1	5.7903	7.2564	11.7118	0.9101	0.4585	66.8202	62.2648	62.812	0.37319	0.185188	0	0	0	0	0	0	0	0	1	0	1
Chengxin_Moody	2013-06-28	AA-	4	AA	3	1	1.4677	5.0279	2.50835	0.9502	0.6716	91.4999	91.3023	89.84	0.198727	0.16202	1	0	1	0	0	0	0	0	0	0	1
Chengxin_Moody	2013-06-28	AA-	4	AA	3	1	24.0666	8.045	39.9582	0.5863	0.4784	67.1028	57.5611	51.031	0.328908	0.165094	1	0	1	0	0	0	0	0	0	0	1
Chengxin_Moody	2013-06-28	AA-	4	AA	3	1	24.0666	8.045	39.9582	0.5863	0.4784	67.1028	57.5611	51.031	0.328908	0.165094	1	0	1	0	0	0	0	0	0	0	1
Pengyuan	2013-06-28	AA	3	AA+	2	1	4.069	7.3364	7.50464	0.9962	0.6697	74.5628	95.1494	77.3699	0.318256	0.29651	0	0	0	0	0	0	0	0	1	0	1
Brilliance	2013-06-28	AA	3	AA+	2	1	13.6653	2.3969	21.8899	2.7013	1.4312	61.0403	39.3115	55.0414	0.319787	0.125614	1	1	0	0	0	0	0	0	0	0	1
Lianhe_Fitch	2013-06-27	AA-	4	AA	3	1	13.7412	15.5263	19.6575	1.1176	0.8506	62.3803	99.9624	54.1052	0.33151	0.329304	0	0	0	0	0	0	0	1	0	0	1
Pengyuan	2013-06-27	AA	3	AA+	2	1	5.7703	5.6683	8.43411	2.3229	2.2958	35.4867	52.3508	28.898	0.302057	0.158091	0	0	0	0	0	0	0	0	1	0	1
Pengyuan	2013-06-27	AA	3	AA+	2	1	5.7703	5.6683	8.43411	2.3229	2.2958	35.4867	52.3508	28.898	0.302057	0.158091	0	0	0	0	0	0	0	0	1	0	1
Dagong	2013-06-26	AA	3	AA+	2	1	34.3665	6.9049	51.9907	1.4535	1.4135	31.866	25.6883	30.6723	0.354073	0.090317	0	0	0	0	1	0	0	0	0	0	1
Dagong	2013-06-26	AA	3	AA+	2	1	34.3665	6.9049	51.9907	1.4535	1.4135	31.866	25.6883	30.6723	0.354073	0.090317	0	0	0	0	1	0	0	0	0	0	1
Chengxin	2013-06-26	AA-	4	AA	3	1	4.4429	7.2426	7.6891	0.9166	0.4699	65.2789	68.4857	51.4347	0.41276	0.186416	0	0	0	0	0	1	0	0	0	0	1
Chengxin	2013-06-26	AA-	4	AA	3	1	7.6953	4.7986	26.1613	0.6706	0.4879	48.6827	95.17	52.5417	0.193084	0.143888	0	0	0	0	0	1	0	0	0	0	1
Pengyuan	2013-06-26	AA	3	AA+	2	1	10.8148	8.8393	17.78	1.228	1.117	42.9427	65.2859	29.5817	0.938304	0.588846	0	0	0	0	0	0	0	0	1	0	1
Pengyuan	2013-06-26	AA	3	AA+	2	1	10.8148	8.8393	17.78	1.228	1.117	42.9427	65.2859	29.5817	0.938304	0.588846	0	0	0	0	0	0	0	0	1	0	1
Chengxin	2013-06-26	AA-	4	AA	3	1	4.4429	7.2426	7.6891	0.9166	0.4699	65.2789	68.4857	51.4347	0.41276	0.186416	0	0	0	0	0	1	0	0	0	0	1
Pengyuan	2013-06-24	AA-	4	AA	3	1	17.4809	31.8325	24.5317	1.9006	1.6364	33.706	100	1.1471	1.02034	1.02034	0	0	0	0	0	0	0	0	1	0	1
Dagong	2013-06-20	AA	3	AA+	2	1	-450.221	2.7743	1925.04	38.1205	17.3971	36.4001	6.8782	35.1093	2.16029	0.148589	0	0	0	0	1	0	0	0	0	0	0
Dagong	2013-06-20	AA	3	AA+	2	1	-450.221	2.7743	1925.04	38.1205	17.3971	36.4001	6.8782	35.1093	2.16029	0.148589	0	0	0	0	1	0	0	0	0	0	0
Chengxin	2013-06-18	AA	3	AA+	2	1	6.8298	5.2955	10.0434	1.632	1.3167	44.913	99.4461	28.6038	0.585952	0.299603	0	0	0	0	0	1	0	0	0	0	1
Brilliance	2013-06-13	AA	3	AA+	2	1	37.6317	7.8803	58.0648	2.2923	2.0534	31.5818	56.1	25.6703	1.58538	0.889397	1	1	0	0	0	0	0	0	0	0	1
Pengyuan	2013-06-04	AA-	4	AA	3	1	10.1931	15.9112	14.4688	1.0894	0.6975	65.9173	85.1183	62.2312	0.260497	0.21513	0	0	0	0	0	0	0	0	1	0	1
Pengyuan	2013-06-03	AA-	4	AA	3	1	11.6577	9.1908	16.8102	1.4724	1.0501	48.4328	26.1434	41.3885	0.577114	0.150877	0	0	0	0	0	0	0	0	1	0	1
Lianhe_Fitch	2013-05-30	AA	3	AA+	2	1	15.4157	14.145	16.1281	1.2498	0.7294	83.2427	90.4284	65.2595	0.279297	0.238217	0	0	0	0	0	0	0	1	0	0	1
Lianhe_Fitch	2013-05-30	AA	3	AA+	2	1	15.4157	14.145	16.1281	1.2498	0.7294	83.2427	90.4284	65.2595	0.279297	0.238217	0	0	0	0	0	0	0	1	0	0	1
Pengyuan	2013-05-18	CCC	18	BBB+	8	10	12.6155	33.9439	13.7875	1.9093	1.4155	45.0199	100	2.0567	0.502504	0.502504	0	0	0	0	0	0	0	0	1	0	1
Chengxin	2013-05-13	AA	3	AA+	2	1	16.7402	20.571	18.6803	1.6816	1.098	39.0989	96.6404	6.1342	1.04703	0.15005	0	0	0	0	0	1	0	0	0	0	1
Chengxin	2013-05-13	AA	3	AA+	2	1	3.0063	1.9555	12.9014	1.3066	1.0434	34.0816	80.1988	31.8693	0.603819	0.322578	0	0	0	0	0	1	0	0	0	0	1
Lianhe_Fitch	2013-05-13	AA-	4	AA	3	1	14.5255	7.6206	23.1344	2.6471	1.8968	22.7778	79.8409	16.1424	0.834764	0.612011	0	0	0	0	0	0	0	1	0	0	1
Lianhe_Fitch	2013-04-25	AA	3	AA+	2	1	8.4878	5.3588	15.5757	1.5436	1.2309	43.7897	92.1845	38.8199	0.522447	0.408706	0	0	0	0	0	0	0	1	0	0	1
Pengyuan	2013-04-10	BBB+	8	AA-	4	4	12.6155	33.9439	13.7875	1.9093	1.4155	45.0199	100	2.0567	0.502504	0.502504	0	0	0	0	0	0	0	0	1	0	1
Lianhe_Fitch	2013-01-04	AA	3	AA+	2	1	3.2752	9.4809	4.43653	0.9157	0.5391	89.189	99.9928	85.41	0.3056	0.30552	0	0	0	0	0	0	0	1	0	0	1
Dagong	2012-12-28	AA	3	AA+	2	1	11.7249	2.0354	21.1834	1.8886	1.3319	19.1716	34.0107	7.4118	0.324147	0.100208	0	0	0	0	1	0	0	0	0	0	1
Pengyuan	2012-12-27	AA-	4	AA	3	1	12.6155	33.9439	13.7875	1.9093	1.4155	45.0199	100	2.0567	0.502504	0.502504	0	0	0	0	0	0	0	0	1	0	1
Lianhe_Fitch	2012-09-10	AA+	2	AAA	1	1	15.4157	14.145	16.1281	1.2498	0.7294	83.2427	90.4284	65.2595	0.279297	0.238217	0	0	0	0	0	0	0	1	0	0	1
Lianhe_Fitch	2012-09-10	AA+	2	AAA	1	1	15.4157	14.145	16.1281	1.2498	0.7294	83.2427	90.4284	65.2595	0.279297	0.238217	0	0	0	0	0	0	0	1	0	0	1
Pengyuan	2012-04-26	AA-	4	AA	3	1	6.1444	4.5423	16.7091	0.8946	0.7203	62.5649	65.549	57.4155	0.352763	0.133678	0	0	0	0	0	0	0	0	1	0	1
Lianhe	2007-10-15	AA-	4	AA	3	1	12.577	5.0761	31.5669	0.631	0.2297	65.053	53.3147	56.2002	0.0809581	0.0265711	1	0	0	1	0	0	0	0	0	0	1
Lianhe	2007-07-26	AA	3	AAA	1	2	7.0869	8.0437	12.9352	1.5884	1.2928	52.9474	57.0034	65.2975	0.675159	0.314653	1	0	0	1	0	0	0	0	0	0	1
